# Supplementary material for: A systematic review on the generative AI applications in human medical genetics
Source: Front Genet. 2026 Jan 20;16:1694070. doi: 10.3389/fgene.2025.1694070 (PMC12863965; doi:10.3389/fgene.2025.1694070)
Supplement: Supplementary file 2 [file Table4.csv]

T1	T2	T3	T4	T5	T6	T7	T8	source
0.22871713	0.19694112	0.19646709	0.09979897	0.09999587	0.0013538831	0.00015717762	0.17656882	Preprints
0.4017971	0.26040685	0.0011215775	0.04116097	0.29127967	0.0020155841	0.00023468837	0.0019835737	PubMed
0.98924804	0.0018853145	0.00095385866	0.0015929448	0.0027239302	0.0017210679	0.00019962755	0.0016751714	PubMed
0.66190356	0.22857137	0.011389689	0.0010949753	0.0018897069	0.09385669	0.00013706902	0.0011569192	PubMed
0.40488806	0.14087807	0.00089593476	0.0015022135	0.002532388	0.045976084	0.017666027	0.38566124	PubMed
0.36116222	0.0018077765	0.084288724	0.0015467508	0.20181823	0.280836	0.00019249348	0.06834784	PubMed
0.0012146228	0.07994547	0.57467604	0.0013594254	0.13373265	0.068195425	0.00016830396	0.14070812	PubMed
0.8429576	0.0009984262	0.00050098024	0.0008411075	0.0013887743	0.101094455	0.00010484132	0.052113812	PubMed
0.086007	0.0020483115	0.31326202	0.07113089	0.5236138	0.0018987	0.000215728	0.0018235655	PubMed
0.5424036	0.16147093	0.00092018105	0.059897806	0.10241602	0.028657466	0.00019256248	0.10404143	Preprints
0.9222782	0.0011184246	0.00054938026	0.0009236298	0.001650268	0.001001177	0.00011497811	0.072363876	Preprints
0.5125752	0.3029717	0.00063077733	0.051437195	0.13000001	0.0011350084	0.0001319965	0.0011180599	PubMed
0.4884745	0.027812596	0.44369075	0.0018843499	0.003138549	0.002078921	0.00023720427	0.03268316	PubMed
0.6451299	0.0947797	0.0134722395	0.11712244	0.0024660123	0.0014854191	0.00017237378	0.12537189	PubMed
0.44875866	0.0017049363	0.000865108	0.019833803	0.52559125	0.0015524804	0.00018106235	0.0015126761	PubMed
0.06498215	0.050105166	0.00064663624	0.24363723	0.571431	0.033488337	0.0001353342	0.0355742	PubMed
0.49644226	0.0011778562	0.0005974689	0.03999468	0.45952773	0.0010745765	0.00012504867	0.0010603685	PubMed
0.00050705735	0.11920173	0.00033629	0.00056066253	0.8781213	0.0006130016	7.0384594e-05	0.0005895842	PubMed
0.00107771	0.0013972524	0.000714262	0.36839584	0.6257348	0.0012828577	0.00014949497	0.0012478294	PubMed
0.0010086331	0.0013221859	0.0006676563	0.13354757	0.86091524	0.0012208278	0.00013973097	0.0011781359	Preprints
0.0012012585	0.0015683529	0.00079769397	0.001330718	0.9477824	0.032908328	0.00016695294	0.014244259	Preprints
0.3927432	0.012246444	0.0007620706	0.19512181	0.36685774	0.030760527	0.00015950241	0.0013487054	Preprints
0.17567521	0.0013179288	0.0006720339	0.0011197487	0.81868166	0.0012124603	0.00014064144	0.0011803458	PubMed
0.041437503	0.09606863	0.0008805068	0.15281573	0.45750543	0.24956986	0.00018423583	0.0015381222	PubMed
0.2758473	0.0012968295	0.00065071747	0.3660205	0.35373247	0.0011785227	0.0001361824	0.0011374601	PubMed
0.57205003	0.04027321	0.00084402156	0.2650247	0.11860835	0.0015284143	0.00017662396	0.0014946718	Preprints
0.0011016828	0.15138131	0.0007301205	0.4714426	0.37259433	0.0013221342	0.00015275234	0.0012749992	PubMed
0.20326243	0.32266474	0.00069069257	0.0011538058	0.46962234	0.0012527453	0.00014447812	0.0012088203	Preprints
0.8638358	0.0021056887	0.0010629508	0.034407493	0.09452937	0.0019670634	0.00022248099	0.0018691367	Preprints
0.07321745	0.71215427	0.00040564168	0.0006780336	0.21201988	0.0007269688	8.4891355e-05	0.00071287854	PubMed
0.44454363	0.026121886	0.00048241054	0.029837558	0.42099363	0.00088294025	0.00010090279	0.077037066	Preprints
0.0006199729	0.0008097527	0.00041047457	0.00068311195	0.9959238	0.00074985495	8.590968e-05	0.00071710546	PubMed
0.2049557	0.002079537	0.0008656083	0.049297478	0.70636564	0.0015579402	0.00018117517	0.034696974	PubMed
0.0009784088	0.0012669036	0.00065061933	0.35442626	0.64023054	0.0011674654	0.00013617594	0.0011436379	PubMed
0.13165824	0.094438694	0.0008876949	0.0014856338	0.7681876	0.0015959643	0.00018579446	0.0015603994	PubMed
0.0018241771	0.0023616964	0.001214105	0.3746212	0.591638	0.025961848	0.00025410132	0.0021248257	PubMed
0.0013153299	0.0017276723	0.00087256375	0.43687478	0.50011945	0.0015694067	0.00018262288	0.05733822	Preprints
0.16701871	0.0021384452	0.0010852398	0.0018095953	0.8238547	0.0019540745	0.00022714326	0.0019121089	Preprints
0.48074862	0.0020324595	0.0010413489	0.0017394134	0.5105014	0.0018707516	0.00021794904	0.0018481091	Preprints
0.85589105	0.062340282	0.0005465354	0.056315616	0.0016004147	0.0009970886	0.021349937	0.00095906225	PubMed
0.24131607	0.08045191	0.0006767152	0.0011416329	0.6738554	0.0012198706	0.00014160322	0.0011967965	PubMed
0.8689354	0.0008678825	0.00043124796	0.0007260336	0.12739956	0.0007742424	9.0258676e-05	0.0007753292	PubMed
0.29607084	0.14162081	0.021156102	0.2818615	0.20537832	0.05266446	0.00013199978	0.0011159282	PubMed
0.47563377	0.0026141277	0.0013241735	0.0022239843	0.51316726	0.0024194724	0.000277154	0.0023400036	PubMed
0.9101549	0.0011481346	0.0005871625	0.0009811092	0.084915556	0.0010547	0.00012289474	0.0010355898	PubMed
0.26275796	0.0018854807	0.031334292	0.0016080873	0.6987772	0.0017351949	0.0002015195	0.0017002949	Preprints
0.69748837	0.052303843	0.00072440173	0.05309955	0.15183373	0.028830208	0.00015161278	0.015568226	PubMed
0.6396384	0.002618584	0.0013414759	0.0022504337	0.26184773	0.0024108146	0.08754346	0.002349086	Preprints
0.59626323	0.01718015	0.00054939534	0.04118109	0.34272188	0.0010189759	0.000114979295	0.0009703209	PubMed
0.19386204	0.17062029	0.3755445	0.06700918	0.18942055	0.0016819282	0.0001960108	0.001665559	PubMed
0.07564307	0.0016356368	0.91580135	0.0013750411	0.0024232306	0.0014973425	0.00017232321	0.0014519905	PubMed
0.05625171	0.09220972	0.3661985	0.080555186	0.3288805	0.07468802	0.00012962898	0.0010866984	PubMed
0.5110729	0.13590291	0.0008880913	0.0014774622	0.32158273	0.027324773	0.00018583468	0.0015653127	PubMed
0.21917965	0.0015973867	0.0008233455	0.0013728242	0.7739181	0.0014876471	0.00017231732	0.0014487786	Preprints
0.7674956	0.0019122327	0.0009813699	0.0016350342	0.2242853	0.0017686317	0.00020538543	0.0017164801	PubMed
0.4350724	0.044217207	0.37784174	0.0014641796	0.020140586	0.0015936687	0.00018425257	0.11948595	PubMed
0.43327168	0.18658076	0.0007738376	0.11981224	0.2566408	0.0013894723	0.00016192933	0.001369282	PubMed
0.06354202	0.0018328736	0.0009281223	0.9199757	0.0025977285	0.0016877594	0.00019424463	0.009241571	PubMed
0.0010804972	0.0013964815	0.027848845	0.96166885	0.0052721207	0.0013002966	0.00015053831	0.0012823968	PubMed
0.0010802149	0.021564404	0.00071934593	0.674711	0.29921106	0.00129163	0.00015055171	0.0012718701	Preprints
0.0013607304	0.0017829625	0.06685585	0.5324808	0.36057705	0.03514037	0.0001890765	0.0016132123	Preprints
0.0010437036	0.057288293	0.0006903422	0.9363644	0.0020118095	0.001248127	0.0001444508	0.0012088198	PubMed
0.0012025855	0.001571524	0.74728185	0.24465862	0.0022920207	0.0014340862	0.00016694397	0.0013923645	PubMed
0.026838647	0.0012790195	0.00063850667	0.9278937	0.0018115075	0.0011829868	0.00013363131	0.04022201	PubMed
0.0010297353	0.03538056	0.08634447	0.758877	0.109184444	0.0012240097	0.0067707244	0.0011890806	PubMed
0.21691675	0.15851393	0.0015684512	0.46626887	0.082765736	0.0028678828	0.00032816996	0.07077024	Preprints
0.23534143	0.16117603	0.03535397	0.2493983	0.28699824	0.0012918228	0.00015054694	0.030289706	Preprints
0.043471444	0.0011370805	0.12371758	0.6831594	0.12630644	0.021075724	0.00012082733	0.0010114902	PubMed
0.06866152	0.050791267	0.023974653	0.59281135	0.24552135	0.016911594	0.00014066452	0.0011876161	PubMed
0.045848973	0.0013397051	0.0006902388	0.83934134	0.08587488	0.018823862	0.0068703243	0.0012106424	PubMed
0.18998694	0.13279872	0.039348815	0.24243626	0.27625838	0.001803407	0.0002094204	0.117158085	Preprints
0.22026116	0.13436237	0.14387481	0.29601577	0.16467598	0.0015578592	0.00017958845	0.03907243	PubMed
0.50776327	0.0895761	0.00077988685	0.29941544	0.054886937	0.046035606	0.00016316825	0.0013796126	PubMed
0.6377775	0.05901879	0.0005554856	0.11837281	0.11891646	0.018633347	0.00011622644	0.04660938	PubMed
0.12476357	0.0005578227	0.11714192	0.7260763	0.025354847	0.0005126731	5.9451508e-05	0.005533431	PubMed
0.057756055	0.08434854	0.18822777	0.42984954	0.22140189	0.017571812	8.989238e-05	0.0007545423	PubMed
0.7662616	0.0153503455	0.051511984	0.11042089	0.05258236	0.0018525748	0.00021362184	0.0018066138	PubMed
0.7702573	0.0012842789	0.02118313	0.16135982	0.012018385	0.032604236	0.00013712609	0.0011556919	PubMed
0.0005695483	0.18706661	0.00037871464	0.16688274	0.63926655	0.0050880285	7.924777e-05	0.0006685179	PubMed
0.00044767343	0.032475192	0.056887355	0.6026859	0.30638787	0.0005336775	6.220916e-05	0.00052014226	PubMed
0.048140284	0.039406553	0.0009721506	0.40282404	0.5049886	0.0017546988	0.00020346095	0.0017101938	PubMed
0.0006743365	0.11474296	0.0004483758	0.4022686	0.47499806	0.005986845	9.383366e-05	0.0007869817	Preprints
0.0013241109	0.06727265	0.0008804386	0.47467124	0.42913043	0.024997119	0.0001842466	0.0015397347	PubMed
0.13805127	0.085674115	0.0009815258	0.3369344	0.4346438	0.0017900434	0.00020542207	0.0017193874	PubMed
0.3382213	0.06247277	0.16257294	0.39344472	0.0011575597	0.041355845	8.1658305e-05	0.00069317565	PubMed
0.19331807	0.0020456386	0.027284838	0.5232264	0.23128295	0.0018813278	0.0002157234	0.020745078	PubMed
0.06747552	0.101283036	0.0011866313	0.55042475	0.2751719	0.0021355634	0.00024832058	0.0020742815	PubMed
0.37867028	0.04524858	0.011465015	0.4073036	0.14322886	0.0012567138	0.00014644102	0.012680496	Preprints
0.13266982	0.0016072924	0.009555423	0.6073192	0.219599	0.02762733	0.00017097927	0.0014509886	Preprints
0.018042607	0.03610987	0.05476356	0.5916773	0.29502594	0.0021088712	0.00024269133	0.0020291004	Preprints
0.15733148	0.002134675	0.04436999	0.2280681	0.5054799	0.060462136	0.00022718083	0.0019265806	PubMed
0.07293206	0.024176741	0.024009159	0.290886	0.5841873	0.0018227651	0.00021149387	0.0017744104	PubMed
0.29008478	0.043924488	0.026943883	0.21153745	0.33563906	0.027726535	0.00020354283	0.06394023	Preprints
0.28523278	0.055207968	0.00044445923	0.0007428733	0.61644727	0.02652792	0.0044856267	0.010911132	Preprints
0.0015750417	0.10663829	0.037635103	0.124018446	0.72622705	0.0018694411	0.00021793367	0.0018187384	PubMed
0.18139236	0.124314845	0.030430775	0.15215448	0.47650224	0.0013987276	0.00016070892	0.03364594	Preprints
0.33389255	0.04460712	0.0006633531	0.0011073233	0.59316796	0.0012062488	0.00013883153	0.025216548	Preprints
0.082136415	0.07521725	0.00041225847	0.27475822	0.52103066	0.045631584	8.627876e-05	0.00072732486	Preprints
0.06274197	0.0019474529	0.0009633256	0.09483261	0.8232088	0.014391093	0.00020161628	0.0017131146	Preprints
0.20185798	0.0022635788	0.001159441	0.19701919	0.58160716	0.0138073675	0.00024267205	0.0020425606	Preprints
0.09587938	0.032743737	0.001214275	0.6306132	0.21031995	0.002226656	0.00025415106	0.026748644	Preprints
0.06903218	0.034545887	0.00082363473	0.43747938	0.4397221	0.0014828532	0.00017236552	0.016741607	PubMed
0.10698881	0.0019521788	0.013262482	0.1281198	0.69569695	0.052090827	0.00020151987	0.0016873985	Preprints
0.084493116	0.0015655748	0.05984587	0.025855524	0.7347547	0.0014390082	0.00016702132	0.091879286	PubMed
0.5525479	0.0016237975	0.0008302794	0.13038705	0.25166923	0.048598014	0.00017376307	0.014170035	PubMed
0.7712721	0.033239704	0.0009371891	0.001582016	0.11025924	0.033251803	0.00019610031	0.0492618	PubMed
0.28358665	0.3065501	0.39023244	0.00070092315	0.01735173	0.00075487926	8.7679975e-05	0.0007355677	PubMed
0.502173	0.016987046	0.2732938	0.0012379307	0.15686002	0.0327765	0.00015489926	0.016516818	Preprints
0.50354075	0.0016315397	0.0008301971	0.040901203	0.26611567	0.16127495	0.00017373617	0.02553198	Preprints
0.77305454	0.03398141	0.0010522964	0.048784737	0.078587435	0.027036456	0.00022025147	0.037282865	Preprints
0.40604654	0.07485481	0.0006677959	0.42328453	0.09258737	0.0012359304	0.0001397328	0.0011832967	PubMed
0.7257677	0.0013503699	0.032066617	0.0011477619	0.23705618	0.0012578967	0.0001444381	0.0012090016	PubMed
0.4871423	0.0018192643	0.00093644473	0.0015626278	0.5050277	0.0016797945	0.00019599315	0.0016358171	PubMed
0.53333527	0.32725316	0.00064662326	0.0010878941	0.13521321	0.0011802696	0.00013532616	0.001148244	Preprints
0.47234187	0.0017238589	0.0008731915	0.05306468	0.45641008	0.013872956	0.0001827113	0.0015306771	PubMed
0.58641493	0.0010136836	0.21114622	0.020487461	0.17899229	0.0009298261	0.0001080174	0.0009075424	PubMed
0.12228509	0.0014391473	0.04635397	0.14771976	0.5973156	0.018179744	0.00015380174	0.06655287	Preprints
0.60687715	0.0012764425	0.022336505	0.033258826	0.07073745	0.14178857	0.00013449525	0.12359057	PubMed
0.7785938	0.05491197	0.00041068424	0.00069574226	0.08076114	0.040994782	8.594236e-05	0.043545958	PubMed
0.63695043	0.07531288	0.117252186	0.0014910535	0.07563574	0.028204195	0.00018742219	0.0649661	PubMed
0.3941868	0.089704275	0.1761667	0.00070157135	0.24445562	0.09395991	8.803176e-05	0.0007371056	PubMed
0.7379342	0.010370531	0.0007194321	0.0012058167	0.21403144	0.034332726	0.00015055355	0.0012553546	PubMed
0.78527105	0.10619806	0.1029981	0.0011215255	0.00186435	0.001226063	0.0001406506	0.0011802345	PubMed
0.70425403	0.021032901	0.0010631632	0.0017927259	0.11611077	0.15362863	0.00022251513	0.001895228	PubMed
0.5307064	0.13187839	0.0011218131	0.029586526	0.28499973	0.0020113487	0.00023474735	0.019461062	PubMed
0.0010013882	0.0012952059	0.00066366716	0.085622124	0.7460755	0.15106992	0.013111492	0.0011606993	PubMed
0.04966607	0.0013670193	0.13180195	0.60918534	0.20533332	0.0012634652	0.00014742576	0.0012353819	PubMed
0.26717848	0.120855056	0.00095411955	0.4457292	0.15053841	0.0017141292	0.00019964727	0.012830911	Preprints
0.10897862	0.08458123	0.0013242393	0.36940673	0.4307104	0.0024056016	0.00027717496	0.0023160276	Preprints
0.2807804	0.0005081697	0.009886071	0.18142106	0.41407162	0.05839463	5.445777e-05	0.054883566	PubMed
0.37984788	0.0760855	0.00030978964	0.51465476	0.013638894	0.0005600589	6.4843305e-05	0.014838252	PubMed
0.23807536	0.07920844	0.016877428	0.43289545	0.19777599	0.0015568892	0.00017956646	0.033430878	Preprints
0.098260224	0.05721359	0.072247796	0.4355885	0.32981843	0.0009322389	0.005048035	0.0008911448	PubMed
0.07038746	0.070645034	0.0011093032	0.34678176	0.4204178	0.06803555	0.0110490415	0.011574063	PubMed
0.15166087	0.07818165	0.10310599	0.45306945	0.18233779	0.0013760611	0.00015831817	0.030109918	Preprints
0.087960385	0.0018131229	0.10708955	0.6673882	0.0027744928	0.13117288	0.00019244965	0.0016088897	Preprints
0.0013161852	0.08678382	0.11772583	0.42968416	0.32820672	0.0015705127	0.00018263303	0.034530118	PubMed
0.20130843	0.03154785	0.09170385	0.5706174	0.10261202	0.0010618474	0.0001221914	0.0010264134	PubMed
0.115449555	0.04554262	0.096151754	0.6693293	0.051427804	0.0012403373	0.00014350816	0.020715175	PubMed
0.17458238	0.049656384	0.19258945	0.42583466	0.15482162	0.0012101899	0.00013883554	0.0011664623	PubMed
0.199643	0.031247316	0.1201248	0.37598702	0.20219332	0.066624925	0.000102849466	0.004076781	PubMed
0.119824566	0.0016789569	0.16406476	0.70875865	0.0024151811	0.0015587113	0.00018106971	0.0015180726	PubMed
0.092070594	0.031026183	0.11405521	0.38631526	0.3192179	0.056062095	0.00013280722	0.0011199196	Preprints
0.0016169236	0.0020977855	0.074205585	0.6459969	0.23605894	0.037919477	0.00022479064	0.0018795729	PubMed
0.33766362	0.0015297806	0.00077360054	0.49049723	0.14103039	0.0013970045	0.00016190248	0.026946504	PubMed
0.32489222	0.19097896	0.00076233223	0.101172894	0.29868016	0.0013858697	0.00015949634	0.08196809	PubMed
0.02657109	0.0010537173	0.25503692	0.4728959	0.20258349	0.0009754974	0.000112575486	0.04077082	PubMed
0.17697419	0.017087309	0.0007680043	0.61525464	0.16178232	0.02661708	0.00016070793	0.0013557997	Preprints
0.13226971	0.1074057	0.00073493895	0.4427528	0.2183603	0.037433334	0.00015379529	0.060889356	Preprints
0.3524102	0.026582345	0.032187194	0.49131763	0.05468419	0.03177376	0.00013040773	0.010914263	PubMed
0.056573927	0.089425206	0.058730647	0.18814494	0.5291885	0.002114713	0.00024540286	0.075576596	Preprints
0.60414785	0.045114473	0.13097364	0.0016548435	0.002840155	0.14244837	0.00020739675	0.072613254	Preprints
0.3660987	0.016001493	0.00068118365	0.12666625	0.40621337	0.04439233	0.00014255276	0.039804146	PubMed
0.46372074	0.15396649	0.15292738	0.0012292952	0.1157657	0.088401735	0.00015381194	0.023834867	PubMed
0.5266752	0.29648253	0.0029023113	0.046671502	0.008139395	0.005219463	0.0006074189	0.11330218	PubMed
0.39345828	0.0021012858	0.015922543	0.17481731	0.16860862	0.24297865	0.00022247068	0.0018908856	Preprints
0.7727491	0.0011586723	0.013645573	0.032448832	0.14955778	0.02930547	0.00012152639	0.0010130404	PubMed
0.5900605	0.1748503	0.035779916	0.0017200167	0.09108388	0.03379709	0.0002158225	0.07249246	PubMed
0.39665416	0.0025966913	0.016089983	0.17004783	0.27924296	0.0987626	0.00027716908	0.036328603	Preprints
0.42218742	0.12327781	0.1267749	0.07521186	0.17482048	0.051239893	0.0002373649	0.02625027	PubMed
0.060464114	0.06236551	0.11349856	0.4235108	0.24612786	0.001979198	0.00022960256	0.09182436	PubMed
0.2532216	0.040664487	0.077654235	0.5666487	0.03589389	0.0013183171	0.00015267389	0.024446141	PubMed
0.32145357	0.14021224	0.027549481	0.2538099	0.12616055	0.05729715	0.006584713	0.06693245	Preprints
0.4921317	0.06036814	0.027190695	0.19368774	0.050950833	0.001299184	0.00014844157	0.1742233	Preprints
0.25337914	0.016552165	0.0011861941	0.6295	0.09492498	0.0021314812	0.0002482528	0.0020778254	PubMed
0.0015712385	0.067579575	0.001041103	0.73670244	0.18916231	0.0018938996	0.00021790813	0.0018315252	PubMed
0.24015045	0.07566028	0.0008508021	0.120110214	0.462972	0.03258795	0.0001780627	0.06749024	Preprints
0.2067476	0.09104631	0.0007141716	0.25976893	0.41596547	0.0012915639	0.00014948449	0.024316479	PubMed
0.30691212	0.019623984	0.0007142987	0.45486188	0.1416387	0.06793381	0.007056507	0.0012587362	Preprints
0.7145838	0.090140805	0.03978177	0.02833563	0.04746151	0.05827759	6.816188e-05	0.021350728	Preprints
0.51705307	0.03413161	0.015147857	0.22495417	0.19210541	0.0017600668	0.00020154443	0.014646267	Preprints
0.29949668	0.043923706	0.0006231549	0.0010444515	0.28156835	0.116086125	0.00013040304	0.2571271	PubMed
0.7621942	0.04055343	0.00075112114	0.018395403	0.16793229	0.0013635592	0.0074863643	0.0013235998	Preprints
0.1881821	0.06416801	0.14996801	0.16384292	0.108806446	0.08632495	0.00018262927	0.2385249	PubMed
0.4099039	0.002807996	0.0014361503	0.5068304	0.024058113	0.035760626	0.00030058192	0.018902205	Preprints
0.30251503	0.022537014	0.0012593493	0.07557896	0.48428044	0.04377366	0.00026359732	0.06979192	PubMed
0.5549199	0.028057676	0.0012749933	0.20296644	0.15264432	0.057607614	0.0002668569	0.0022622216	Preprints
0.7898564	0.020869939	0.001146229	0.07626525	0.10755131	0.0020558483	0.00023991532	0.0020150978	Preprints
0.8248344	0.023006385	0.00081691233	0.096988395	0.021268478	0.031480297	0.00017098582	0.0014341552	Preprints
0.68519264	0.06352791	0.054900736	0.001561142	0.0026288158	0.0016946254	0.00019598874	0.19029815	PubMed
0.24902453	0.11885223	0.0010206511	0.21948178	0.19092698	0.025712566	0.00021360457	0.1947677	PubMed
0.23585813	0.039353292	0.0010413172	0.21105537	0.38737953	0.0018684792	0.00021794303	0.12322591	PubMed
0.20293728	0.18620434	0.0009909621	0.48285127	0.07130542	0.044054996	0.009876587	0.0017791536	PubMed
0.37513512	0.044494066	0.30478457	0.18444692	0.08685078	0.0020880443	0.00023214128	0.0019683156	Preprints
0.06542461	0.02828202	0.061211783	0.75872594	0.03848386	0.046216518	0.00017664242	0.0014785773	PubMed
0.04690045	0.0019053211	0.08361782	0.5764121	0.15071973	0.13857606	0.00019966715	0.0016688305	Preprints
0.07510872	0.0014051981	0.08160361	0.7089808	0.024192983	0.0986986	0.00014952316	0.009860562	PubMed
0.587766	0.012575058	0.00030613696	0.00051047385	0.32033178	0.06044494	6.407321e-05	0.01800159	PubMed
0.23695166	0.058838792	0.16294588	0.35294998	0.06015526	0.041128997	9.026296e-05	0.08693917	PubMed
0.36609575	0.39790082	0.00072946405	0.0012135347	0.23131703	0.0013175578	0.00015266999	0.0012731694	PubMed
0.61174625	0.13230503	0.00077368453	0.06791583	0.18431737	0.0014160994	0.00016193539	0.0013638613	PubMed
0.32832727	0.15342301	0.0012144826	0.019026015	0.19020844	0.052042898	0.0002541636	0.2555037	PubMed
0.0012858802	0.64925706	0.00085764425	0.0014226611	0.020096641	0.23925976	0.00017951975	0.0876408	PubMed
0.0011350296	0.0014721346	0.01814735	0.001256114	0.05283637	0.39802885	0.0001582875	0.5269659	PubMed
0.0011510226	0.0093263285	0.0007675713	0.00878394	0.0020647387	0.0927934	0.00016066535	0.88495237	PubMed
