# Supplementary material for: A systematic review on the generative AI applications in human medical genetics
Source: Front Genet. 2026 Jan 20;16:1694070. doi: 10.3389/fgene.2025.1694070 (PMC12863965; doi:10.3389/fgene.2025.1694070)
Supplement: Supplementary file 4 [file Table3.csv]

topic	x	y	prevalence	top_terms
T1	0.07152509681717666	-0.116042144630921	0.3079158857242104	models, language, chatgpt, llms, gpt
T2	0.826484599912015	0.25261034398490134	0.06526049247018019	bias, gender, generative, study, real
T3	0.11247556129475444	0.7496432433659541	0.055836435877197145	images, concern, establishing, multimodal, genetic
T4	-0.6855077448966364	0.4831497622493324	0.23538781482048365	model, learning, data, prediction, transformer
T5	-0.6695544959280196	-0.17271152855608746	0.26735515806434895	disease, genetic, world, data, variants
T6	-0.1777877851153084	-0.8373931570515868	0.03045741302112929	medical, specialties, data, bias, imaging
T7	-0.1289704038373547	0.3179458632077913	0.0012106473791453397	increases, alternative, generalizable, searching, supplant
T8	0.651335171753373	-0.677202382569384	0.03657615264330502	ethical, healthcare, patient, challenges, systems
