# Supplementary material for: A systematic review on the generative AI applications in human medical genetics
Source: Front Genet. 2026 Jan 20;16:1694070. doi: 10.3389/fgene.2025.1694070 (PMC12863965; doi:10.3389/fgene.2025.1694070)
Supplement: Supplementary file 8 [file Table2.csv]

	title	abstract	ref	source	review	relevance	final_category	subcategory	final_code	not_relevant	partly_relevant	relevant
2	Addressing the Gaps in Early Dementia Detection: A Path Towards Enhanced Diagnostic Models through Machine Learning	The rapid global aging trend has led to an increase in dementia cases, including Alzheimer's disease, underscoring the urgent need for early and accurate diagnostic methods. Traditional diagnostic techniques, such as cognitive tests, neuroimaging, and biomarker analysis, face significant limitations in sensitivity, accessibility, and cost, particularly in the early stages. This study explores the…	moya2024addressinggapsearlydementia	arXiv	1	2	intro	none	0	FALSE	FALSE	TRUE
3	Artificial intelligence in clinical genetics	Artificial intelligence (AI) has been growing more powerful and accessible, and will increasingly impact many areas, including virtually all aspects of medicine and biomedical research. This review focuses on previous, current, and especially emerging applications of AI in clinical genetics. Topics covered include a brief explanation of different general categories of AI, including machine learni…	Duong2025-xi	PubMed	1	2	intro	none	0	FALSE	FALSE	TRUE
4	Bioinformatics and Biomedical Informatics with ChatGPT: Year One Review	The year 2023 marked a significant surge in the exploration of applying large language model chatbots, notably Chat Generative Pre-trained Transformer (ChatGPT), across various disciplines. We surveyed the application of ChatGPT in bioinformatics and biomedical informatics throughout the year, covering omics, genetics, biomedical text mining, drug discovery, biomedical image understanding, bioinf…	wang2024bioinformaticsbiomedicalinformaticschatgpt	arXiv,PubMed	1	2	intro	none	0	FALSE	FALSE	TRUE
5	Chatbot Artificial Intelligence for Genetic Cancer Risk Assessment and Counseling: A Systematic Review and Meta-Analysis	Most individuals with a hereditary cancer syndrome are unaware of their genetic status to underutilization of hereditary cancer risk assessment. Chatbots, or programs that use artificial intelligence to simulate conversation, have emerged as a promising tool in health care and, more recently, as a potential tool for genetic cancer risk assessment and counseling. Here, we evaluated the existing li…	Webster2023-of	PubMed	1	2	intro	none	0	FALSE	FALSE	TRUE
6	ChatGPT in action: Harnessing artificial intelligence potential and addressing ethical challenges in medicine, education, and scientific research	Artificial intelligence (AI) tools, like OpenAI's Chat Generative Pre-trained Transformer (ChatGPT), hold considerable potential in healthcare, academia, and diverse industries. Evidence demonstrates its capability at a medical student level in standardized tests, suggesting utility in medical education, radiology reporting, genetics research, data optimization, and drafting repetitive texts such…	Jeyaraman2023-dg	PubMed	1	2	intro	none	0	FALSE	FALSE	TRUE
7	Innovations in Medicine: Exploring ChatGPT's Impact on Rare Disorder Management	Artificial intelligence (AI) is rapidly transforming the field of medicine, announcing a new era of innovation and efficiency. Among AI programs designed for general use, ChatGPT holds a prominent position, using an innovative language model developed by OpenAI. Thanks to the use of deep learning techniques, ChatGPT stands out as an exceptionally viable tool, renowned for generating human-like re…	genes15040421	PubMed	1	2	intro	none	0	FALSE	FALSE	TRUE
8	Ocular Pathology and Genetics: Transformative Role of Artificial Intelligence (AI) in Anterior Segment Diseases	Artificial intelligence (AI) has become a revolutionary influence in the field of ophthalmology, providing unparalleled capabilities in data analysis and pattern recognition. This narrative review delves into the crucial role that AI plays, particularly in the context of anterior segment diseases with a genetic basis. Corneal dystrophies (CDs) exhibit significant genetic diversity, manifested by …	Venkatapathappa2024-kq	PubMed	1	2	intro	none	0	FALSE	FALSE	TRUE
9	Testing and Evaluation of Health Care Applications of Large Language Models: A Systematic Review ========== A Systematic Review of Testing and Evaluation of Healthcare Applications of Large Language Models (LLMs)	Large language models (LLMs) can assist in various health care activities, but current evaluation approaches may not adequately identify the most useful application areas. To summarize existing evaluations of LLMs in health care in terms of 5 components: (1) evaluation data type, (2) health care task, (3) natural language processing (NLP) and natural language understanding (NLU) tasks, (4) dimens…	Bedi2025-tp	PubMed, medrxiv	1	2	intro	none	0	FALSE	FALSE	TRUE
10	Attention mechanism models for precision medicine	The development of deep learning models plays a crucial role in advancing precision medicine. These models enable personalized medical treatments and interventions based on the unique genetic, environmental and lifestyle factors of individual patients, and the promotion of precision medicine is achieved mainly through genomic data analysis, variant annotation and interpretation, pharmacogenomics …	10.1093/bib/bbae156	PubMed	1	2	intro	none	0	FALSE	FALSE	TRUE
41	Identifying Health Risks from Family History: A Survey of Natural Language Processing Techniques	Electronic health records include information on patients' status and medical history, which could cover the history of diseases and disorders that could be hereditary. One important use of family history information is in precision health, where the goal is to keep the population healthy with preventative measures. Natural Language Processing (NLP) and machine learning techniques can assist with…	dai2024identifyinghealthrisksfamily	arXiv	1	2	intro	none	0	FALSE	FALSE	TRUE
274	Leveraging Large Language Models in Gynecologic Oncology: A Systematic Review of Current Applications and Challenges	Rationale and ObjectivesOver the past year, studies have been conducted to evaluate the performance of Large Language Models (LLMs), such as ChatGPT, in the fields of gynecologic oncology. This review aims to analyze the applications and risks associated with using LLMs in this specialized field. Materials and MethodsThis systematic review was performed in adherence to the Preferred Reporting Ite…	Mudrik2024.08.08.24311699	medrxiv	1	2	intro	none	0	FALSE	FALSE	TRUE
286	Natural Language Processing and Schizophrenia: A Scoping Review of Uses and Challenges	(1) Background: Approximately 1% of the global population is affected by schizophrenia, a disorder marked by cognitive deficits, delusions, hallucinations, and language issues. It is associated with genetic, neurological, and environmental factors, and linked to dopaminergic hyperactivity and neurotransmitter imbalances. Recent research reveals that patients exhibit significant language impairmen…	jpm14070744	PubMed	1	2	intro	none	0	FALSE	FALSE	TRUE
	A systematic review and meta-analysis of diagnostic performance comparison between generative AI and physicians	While generative artificial intelligence (AI) has shown potential in medical diagnostics, comprehensive evaluation of its diagnostic performance and comparison with physicians has not been extensively explored. We conducted a systematic review and meta-analysis of studies validating generative AI models for diagnostic tasks published between June 2018 and June 2024. Analysis of 83 studies reveale…	Takita2025	Pubmed	1	1	intro	none	0	FALSE	TRUE	FALSE
	Bridging artificial intelligence and biological sciences: a comprehensive review of large language models in bioinformatics	Large language models (LLMs), representing a breakthrough advancement in artificial intelligence, have demonstrated substantial application value and development potential in bioinformatics research, particularly showing significant progress in the processing and analysis of complex biological data. This comprehensive review systematically examines the development and applications of LLMs in bioi…	10.1093/bib/bbaf357	Pubmed	1	2	intro	none	0	FALSE	FALSE	TRUE
12	A Combined Manual Annotation and Deep-Learning Natural Language Processing Study on Accurate Entity Extraction in Hereditary Disease Related Biomedical Literature	We report a combined manual annotation and deep-learning natural language processing study to make accurate entity extraction in hereditary disease related biomedical literature. A total of 400 full articles were manually annotated based on published guidelines by experienced genetic interpreters at Beijing Genomics Institute (BGI). The performance of our manual annotations was assessed by compar…	Huang2024-vl	PubMed		2	KN	NER/RE	111	FALSE	FALSE	TRUE
18	Biomedical Information Integration via Adaptive Large Language Model Construction	Integrating diverse biomedical knowledge information is essential to enhance the accuracy and efficiency of medical diagnoses, facilitate personalized treatment plans, and ultimately improve patient outcomes. However, Biomedical Information Integration (BII) faces significant challenges due to variations in terminology and the complex structure of entity descriptions across different datasets. A …	Xue2024-qa	PubMed		2	KN	NER/RE	111	FALSE	FALSE	TRUE
24	DUVEL: an active-learning annotated biomedical corpus for the recognition of oligogenic combinations	While biomedical relation extraction (bioRE) datasets have been instrumental in the development of methods to support biocuration of single variants from texts, no datasets are currently available for the extraction of digenic or even oligogenic variant relations, despite the reports in literature that epistatic effects between combinations of variants in different loci (or genes) are important t…	10.1093/database/baae039	PubMed		2	KN	NER/RE	111	FALSE	FALSE	TRUE
33	Leveraging Generative AI to Accelerate Biocuration of Medical Actions for Rare Disease	Structured representations of clinical data can support computational analysis of individuals and cohorts, and ontologies representing disease entities and phenotypic abnormalities are now commonly used for translational research. The Medical Action Ontology (MAxO) provides a computational representation of treatments and other actions taken for the clinical management of patients. Currently, man…	Niyonkuru2024.08.22.24310814	PubMed,medrxiv		2	KN	NER/RE	111	FALSE	FALSE	TRUE
36	SCREENER: Streamlined collaborative learning of NER and RE model for discovering gene-disease relations	Finding relations between genes and diseases is essential in developing a clinical diagnosis, treatment, and drug design for diseases. One successful approach for mining the literature is the document-based relation extraction method. Despite recent advances in document-level extraction of entity-entity, there remains a difficulty in understanding the relations between distant words in a document…	Park2023-ec	PubMed		2	KN	NER/RE	111	FALSE	FALSE	TRUE
51	An Expert-guided Hierarchical Graph Attention Network for Post-traumatic Stress Disorder Highlyassociative Genetic Biomarkers Identification	Post-traumatic Stress Disorder (PTSD) is a common debilitating mental disorder, that occurs in some individuals following extremely traumatic events. Traditional identification of Genetic Markers (GM) for PTSD is mainly based on a statistical clinical approach by comparing PTSD patients with normal controls. However, these statistical studies present limitations, often generating inconsistent res…	Zhang2023.01.30.23285175	medrxiv		2	KN	NER/RE	111	FALSE	FALSE	TRUE
62	Gene-associated Disease Discovery Powered by Large Language Models	The intricate relationship between genetic variation and human diseases has been a focal point of medical research, evidenced by the identification of risk genes regarding specific diseases. The advent of advanced genome sequencing techniques has significantly improved the efficiency and cost-effectiveness of detecting these genetic markers, playing a crucial role in disease diagnosis and forming…	chang2024geneassociateddiseasediscoverypowered	arXiv		2	KN	NER/RE	111	FALSE	FALSE	TRUE
65	GP-GPT: Large Language Model for Gene-Phenotype Mapping	Pre-trained large language models(LLMs) have attracted increasing attention in biomedical domains due to their success in natural language processing. However, the complex traits and heterogeneity of multi-sources genomics data pose significant challenges when adapting these models to the bioinformatics and biomedical field. To address these challenges, we present GP-GPT, the first specialized la…	lyu2024gpgptlargelanguagemodel	arXiv		2	KN	NER/RE	111	FALSE	FALSE	TRUE
66	GPAD: a natural language processing-based application to extract the gene-disease association discovery information from OMIM	Thousands of genes have been associated with different Mendelian conditions. One of the valuable sources to track these gene-disease associations (GDAs) is the Online Mendelian Inheritance in Man (OMIM) database. However, most of the information in OMIM is textual, and heterogeneous (e.g. summarized by different experts), which complicates automated reading and understanding of the data. Here, we…	Rahit2024	PubMed		2	KN	NER/RE	111	FALSE	FALSE	TRUE
84	Artificial Intelligence-Assisted Comparative Analysis of the Overlapping Molecular Pathophysiology of Alzheimer's Disease, Amyotrophic Lateral Sclerosis, and Frontotemporal Dementia	The overlapping molecular pathophysiology of Alzheimer's Disease (AD), Amyotrophic Lateral Sclerosis (ALS), and Frontotemporal Dementia (FTD) was analyzed using relationships from a knowledge graph of 33+ million biomedical journal articles. The unsupervised learning rank aggregation algorithm from SemNet 2.0 compared the most important amino acid, peptide, and protein (AAPP) nodes connected to A…	ijms252413450	PubMed		2	KN	NER/RE	111	FALSE	FALSE	TRUE
100	RelCurator: a text mining-based curation system for extracting gene-phenotype relationships specific to neurodegenerative disorders	The identification of gene-phenotype relationships is important in medical genetics as it serves as a basis for precision medicine. However, most of the gene-phenotype relationship data are buried in the biomedical literature in textual form. We propose RelCurator, a curation system that extracts sentences including both gene and phenotype entities related to specific disease categories from PubM…	Lee2023-pz	PubMed		2	KN	NER/RE	111	FALSE	FALSE	TRUE
	Reconstructing Biological Pathways by Applying Selective Incremental Learning to (Very) Small Language Models	The use of generative artificial intelligence (AI) models is becoming ubiquitous in many fields. Though progress continues to be made, general purpose large language AI models (LLM) show a tendency to deliver creative answers, often called "hallucinations", which have slowed their application in the medical and biomedical fields where accuracy is paramount. We propose that the design and use of m…	saha2025reconstructingbiologicalpathwaysapplying	arxiv		2	KN	NER/RE	111	FALSE	FALSE	TRUE
147	Literature mining discerns latent disease-gene relationships	Dysregulation of a gene's function, either due to mutations or impairments in regulatory networks, often triggers pathological states in the affected tissue. Comprehensive mapping of these apparent gene-pathology relationships is an ever-daunting task, primarily due to genetic pleiotropy and lack of suitable computational approaches. With the advent of high throughput genomics platforms and commu…	10.1093/bioinformatics/btae185	PubMed		2	KN	NER/RE, RD	111; 112	FALSE	FALSE	TRUE
139	Harnessing generative AI to annotate the severity of all phenotypic abnormalities within the Human Phenotype Ontology	0.1There are thousands of human phenotypes which are linked to genetic variation. These range from the benign (white eyelashes) to the deadly (respiratory failure). The Human Phenotype Ontology has categorised all human phenotypic variation into a unified framework that defines the relationships between them (e.g. missing arms and missing legs are both abnormalities of the limb). This has made it…	Murphy2024.06.10.24308475	medrxiv		2	KN, CDA	NER/RE, CDN	111; 121	FALSE	FALSE	TRUE
187	High-Throughput Phenotyping of Clinical Text Using Large Language Models	High-throughput phenotyping automates the mapping of patient signs to standardized ontology concepts and is essential for precision medicine. This study evaluates the automation of phenotyping of clinical summaries from the Online Mendelian Inheritance in Man (OMIM) database using large language models. Due to their rich phenotype data, these summaries can be surrogates for physician notes. We co…	hier2024highthroughputphenotypingclinicaltext	arXiv		2	KN, CDA	NER/RE, CDN	111; 121	FALSE	FALSE	TRUE
90	From Text to Translation: Using Language Models to Prioritize Variants for Clinical Review	Despite rapid advances in genomic sequencing, most rare genetic variants remain insufficiently characterized for clinical use, limiting the potential of personalized medicine. When classifying whether a variant is pathogenic, clinical labs adhere to diagnostic guidelines that comprehensively evaluate many forms of evidence including case data, computational predictions, and functional screening. …	Li2024-ul	PubMed,medrxiv		2	KN, GDA	NER/RE, AVE	111; 131	FALSE	FALSE	TRUE
163	A RAG Chatbot for Precision Medicine of Multiple Myeloma	The advent of precision medicine has revolutionized cancer treatment by integrating individual genetic, lifestyle, and environmental factors to tailor patient care (Huang et al., 2020; Ginsburg and Phillips, 2018). However, the complexity and heterogeneity of diseases like Multiple Myeloma (MM) pose significant challenges in leveraging the vast amounts of genomic data and biomedical literature av…	Quidwai2024.03.14.24304293	medrxiv		2	KN, GDA, COM	NER/RE, PP, PCC	111; 133; 142	FALSE	FALSE	TRUE
92	GENEVIC: GENetic data Exploration and Visualization via Intelligent interactive Console	The vast generation of genetic data poses a significant challenge in efficiently uncovering valuable knowledge. Introducing GENEVIC, an AI-driven chat framework that tackles this challenge by bridging the gap between genetic data generation and biomedical knowledge discovery. Leveraging generative AI, notably ChatGPT, it serves as a biologist's "copilot." It automates the analysis, retrieval, and…	10.1093/bioinformatics/btae500	arXiv,PubMed		2	KN, COM	NER/RE, MPC	111; 141	FALSE	FALSE	TRUE
102	VarChat: the generative AI assistant for the interpretation of human genomic variations	In the modern era of genomic research, the scientific community is witnessing an explosive growth in the volume of published findings. While this abundance of data offers invaluable insights, it also places a pressing responsibility on genetic professionals and researchers to stay informed about the latest findings and their clinical significance. Genomic variant interpretation is currently facin…	De_Paoli2024-jy	PubMed		2	KN, COM	NER/RE, MPC	111; 141	FALSE	FALSE	TRUE
89	End-to-end interpretable disease-gene association prediction	Identifying disease-gene associations is a fundamental and critical biomedical task towards understanding molecular mechanisms, the diagnosis and treatment of diseases. It is time-consuming and expensive to experimentally verify causal links between diseases and genes. Recently, deep learning methods have achieved tremendous success in identifying candidate genes for genetic diseases. The gene pr…	10.1093/bib/bbad118	PubMed		2	KN	RD	112	FALSE	FALSE	TRUE
91	Genetic Discovery Enabled by A Large Language Model	Artificial intelligence (AI) has been used in many areas of medicine, and recently large language models (LLMs) have shown potential utility for clinical applications. However, since we do not know if the use of LLMs can accelerate the pace of genetic discovery, we used data generated from mouse genetic models to investigate this possibility. We examined whether a recently developed specialized L…	Tu2023.11.09.566468	PubMed,biorxiv		2	KN	RD	112	FALSE	FALSE	TRUE
101	Therapeutic gene target prediction using novel deep hypergraph representation learning	Identifying therapeutic genes is crucial for developing treatments targeting genetic causes of diseases, but experimental trials are costly and time-consuming. Although many deep learning approaches aim to identify biomarker genes, predicting therapeutic target genes remains challenging due to the limited number of known targets. To address this, we propose HIT (Hypergraph Interaction Transformer…	10.1093/bib/bbaf019	PubMed		2	KN	RD	112	FALSE	FALSE	TRUE
148	LitGene: a transformer-based model that uses contrastive learning to integrate textual information into gene representations	Representation learning approaches leverage sequence, expression, and network data, but utilize only a fraction of the rich textual knowledge accumulated in the scientific literature. We present LitGene, an interpretable transformer-based model that refines gene representations by integrating textual information. The model is enhanced through a Contrastive Learning (CL) approach that identifies s…	Jararweh2024.08.07.606674	biorxiv		2	KN	RD	112	FALSE	FALSE	TRUE
188	Large language models identify causal genes in complex trait GWAS	Identifying underlying causal genes at significant loci from genome-wide association studies (GWAS) remains a challenging task. Literature evidence for disease-gene co-occurrence, whether through automated approaches or human expert annotation, is one way of nominating causal genes at GWAS loci. However, current automated approaches are limited in accuracy and generalizability, and expert annotat…	Shringarpure2024.05.30.24308179	medrxiv		2	KN	RD	112	FALSE	FALSE	TRUE
16	AutoPM3: Enhancing Variant Interpretation via LLM-driven PM3 Evidence Extraction from Scientific Literature	Rare diseases, affecting 300 million people globally, often result from genetic variants. Wholegenome sequencing has made variant detection more cost-effective, but interpreting these variants remains challenging. Current clinical practice combines quantitative evidence and literature, which is complex and time-consuming. We introduce AutoPM3, a method for automating the extraction of ACMG/AMP PM…	Li2024.10.29.621006	biorxiv		2	KN	RD, NER/RE	112; 111	FALSE	FALSE	TRUE
22	Cross-institution natural language processing for reliable clinical association studies: a methodological exploration	Natural language processing (NLP) of clinical notes in electronic medical records is increasingly used to extract otherwise sparsely available patient characteristics, to assess their association with relevant health outcomes. Manual data curation is resource intensive and NLP methods make these studies more feasible. However, the methodology of using NLP methods reliably in clinical research is …	Sushil2024-jf	PubMed		2	CDA	CDN	121	FALSE	FALSE	TRUE
25	Enhancing human phenotype ontology term extraction through synthetic case reports and embedding-based retrieval: A novel approach for improved biomedical data annotation	With the increasing utilization of exome and genome sequencing in clinical and research genetics, accurate and automated extraction of human phenotype ontology (HPO) terms from clinical texts has become imperative. Traditional methods for HPO term extraction, such as PhenoTagger, often face limitations in coverage and precision. In this study, we propose a novel approach that leverages large lang…	ALBAYRAK2025100409	PubMed		2	CDA	CDN	121	FALSE	FALSE	TRUE
26	Enhancing Phenotype Recognition in Clinical Notes Using Large Language Models: PhenoBCBERT and PhenoGPT	We hypothesize that large language models (LLMs) based on the transformer architecture can enable automated detection of clinical phenotype terms, including terms not documented in the HPO. In this study, we developed two types of models: PhenoBCBERT, a BERT-based model, utilizing Bio+Clinical BERT as its pre-trained model, and PhenoGPT, a GPT-based model that can be initialized from diverse GPT …	YANG2024100887	arXiv,PubMed		2	CDA	CDN	121	FALSE	FALSE	TRUE
31	Integration of natural and deep artificial cognitive models in medical images: BERT-based NER and relation extraction for electronic medical records	Medical images and signals are important data sources in the medical field, and they contain key information such as patients' physiology, pathology, and genetics. However, due to the complexity and diversity of medical images and signals, resulting in difficulties in medical knowledge acquisition and decision support. In order to solve this problem, this paper proposes an end-to-end framework ba…	10.3389/fnins.2023.1266771	PubMed		2	CDA	CDN	121	FALSE	FALSE	TRUE
34	PheNormGPT: a framework for extraction and normalization of key medical findings	This manuscript presents PheNormGPT, a framework for extraction and normalization of key findings in clinical text. PheNormGPT relies on an innovative approach, leveraging large language models to extract key findings and phenotypic data in unstructured clinical text and map them to Human Phenotype Ontology concepts. It utilizes OpenAI's GPT-3.5 Turbo and GPT-4 models with fine-tuning and few-sho…	10.1093/database/baae103	PubMed		2	CDA	CDN	121	FALSE	FALSE	TRUE
43	PheNorm, a language model normalizer of physical examinations from genetics clinical notes ========== PhenoID, a language model normalizer of physical examinations from genetics clinical notes	AO_SCPLOWBSTRACTC_SCPLOWO_ST_ABSBackgroundC_ST_ABSPhenotypes identified during dysmorphology physical examinations are critical to genetic diagnosis and nearly universally documented as free-text in the electronic health record (EHR). Variation in how phenotypes are recorded in free-text makes large-scale computational analysis extremely challenging. Existing natural language processing (NLP) app…	Weissenbacher2024-gm	PubMed,medrxiv		2	CDA	CDN	121	FALSE	FALSE	TRUE
59	Enhancing Biomarker-Based Oncology Trial Matching Using Large Language Models	Clinical trials are an essential component of drug development for new cancer treatments, yet the information required to determine a patients eligibility for enrollment is scattered in large amounts of unstructured text. Genomic biomarkers are especially important in precision medicine and targeted therapies, making them essential for matching patients to appropriate trials. Large language model…	Khoury2024.09.13.612922	biorxiv		2	CDA	CDN	121	FALSE	FALSE	TRUE
182	ChatGPT for phenotypes extraction: one model to rule them all?	Information Extraction (IE) is a core task in Natural Language Processing (NLP) where the objective is to identify factual knowledge in textual documents (often unstructured), and feed downstream use cases with the resulting output. In genomic medicine for instance, being able to extract the most precise list of phenotypes associated to a patient allows to improve genetic disease diagnostic, whic…	Labbe2023-lj	PubMed		2	CDA	CDN	121	FALSE	FALSE	TRUE
14	A Simplified Retriever to Improve Accuracy of Phenotype Normalizations by Large Language Models	Large language models have shown improved accuracy in phenotype term normalization tasks when augmented with retrievers that suggest candidate normalizations based on term definitions. In this work, we introduce a simplified retriever that enhances large language model accuracy by searching the Human Phenotype Ontology (HPO) for candidate matches using contextual word embeddings from BioBERT with…	10.3389/fdgth.2025.1495040	arXiv		2	CDA, KN	CDN, NER/RE	121; 111	FALSE	FALSE	TRUE
85	Assessing the Utility of Large Language Models for Phenotype-Driven Gene Prioritization in Rare Genetic Disorder Diagnosis	Phenotype-driven gene prioritization is a critical process in the diagnosis of rare genetic disorders for identifying and ranking potential disease-causing genes based on observed physical traits or phenotypes. While traditional approaches rely on curated knowledge graphs with phenotype-gene relations, recent advancements in large language models have opened doors to the potential of AI predictio…	Kim2024	arXiv,PubMed		2	CDA	CDP	122	FALSE	FALSE	TRUE
105	Identifying facial phenotypes of genetic disorders using deep learning	Syndromic genetic conditions, in aggregate, affect 8% of the population1. Many syndromes have recognizable facial features2 that are highly informative to clinical geneticists3,4,5. Recent studies show that facial analysis technologies measured up to the capabilities of expert clinicians in syndrome identification6,7,8,9. However, these technologies identified only a few disease phenotypes, limit…	Gurovich2019	PubMed		2	CDA	CDP	122	FALSE	FALSE	TRUE
111	Approximating facial expression effects on diagnostic accuracy via generative AI in medical genetics	Artificial intelligence (AI) is increasingly used in genomics research and practice, and generative AI has garnered significant recent attention. In clinical applications of generative AI, aspects of the underlying datasets can impact results, and confounders should be studied and mitigated. One example involves the facial expressions of people with genetic conditions. Stereotypically, Williams (…	Patel2024-jf	PubMed		2	CDA	CDP	122	FALSE	FALSE	TRUE
121	GestaltMML: Enhancing Rare Genetic Disease Diagnosis through Multimodal Machine Learning Combining Facial Images and Clinical Texts	Individuals with suspected rare genetic disorders often undergo multiple clinical evaluations, imaging studies, laboratory tests and genetic tests, to find a possible answer over a prolonged period of time. Addressing this "diagnostic odyssey" thus has substantial clinical, psychosocial, and economic benefits. Many rare genetic diseases have distinctive facial features, which can be used by artif…	wu2024gestaltmmlenhancingraregenetic	arXiv,PubMed		2	CDA	CDP	122	FALSE	FALSE	TRUE
136	Accuracy of generative artificial intelligence models in differential diagnoses of familial Mediterranean fever and deficiency of Interleukin-1 receptor antagonist	With the increasing development of artificial intelligence, large language models (LLMs) have been utilized to solve problems in natural language processing tasks. More recently, LLMs have shown unique potential in numerous applications within medicine but have been particularly investigated for their ability in clinical reasoning. Although the diagnostic accuracy of LLMs in forming differential …	PILLAI2023100213	PubMed		2	CDA	CDP	122	FALSE	FALSE	TRUE
152	The application of Large Language Models to the phenotype-based prioritization of causative genes in rare disease patients	Computational methods for identifying gene-disease associations can use both genomic and phenotypic information to prioritize genes and variants that may be associated with genetic diseases. Phenotype-based methods commonly rely on comparing phenotypes observed in a patient with a database of genotype-to-phenotype associations using a measure of semantic similarity, and are primarily limited by t…	Kafkas2023.11.16.23298615	medrxiv		2	CDA	CDP	122	FALSE	FALSE	TRUE
156	Evaluation of the Diagnostic Accuracy of GPT-4 in Five Thousand Rare Disease Cases ========== Systematic benchmarking demonstrates large language models have not reached the diagnostic accuracy of traditional rare-disease decision support tools	Large language models (LLMs) show promise in supporting differential diagnosis, but their performance is challenging to evaluate due to the unstructured nature of their responses. To assess the current capabilities of LLMs to diagnose genetic diseases, we benchmarked these models on 5,213 case reports using the Phenopacket Schema, the Human Phenotype Ontology and Mondo disease ontology. Prompts g…	Reese2024.07.22.24310816	PubMed,medrxiv,medrxiv		2	CDA	CDP	122	FALSE	FALSE	TRUE
153	AI-Powered Neurogenetics: Supporting Patient's Evaluation with Chatbot	Artificial intelligence and large language models like ChatGPT and Google's Gemini are promising tools with remarkable potential to assist healthcare professionals. This study explores ChatGPT and Gemini's potential utility in assisting clinicians during the first evaluation of patients with suspected neurogenetic disorders. By analyzing the model's performance in identifying relevant clinical fe…	genes16010029	PubMed		2	CDA, COM	CDP, MPC	122; 141	FALSE	FALSE	TRUE
37	Using ChatGPT to Predict Cancer Predisposition Genes: A Promising Tool for Pediatric Oncologists	Determining genetic susceptibility for cancer predisposition syndromes (CPS) through cancer predisposition genes (CPGs) testing is critical in facilitating appropriate prevention and surveillance strategies. This study investigates the use of ChatGPT, a large language model, in predicting CPGs using clinical notes. Our study involved 53 patients with pathogenic CPG mutations. Two kinds of clinica…	Sultan2023-eu	PubMed		2	CDA	MDP	123	FALSE	FALSE	TRUE
49	A robust and lightweight deep attention multiple instance learning algorithm for predicting genetic alterations	Self-attention mechanism-based algorithms are attractive in digital pathology due to their interpretability, but suffer from computation complexity. This paper presents a novel, lightweight Attention-based Multiple Instance Mutation Learning (AMIML) model to allow small-scale attention operations for predicting gene mutations. Compared to the standard self-attention model, AMIML reduces the numbe…	GUO2023102189	PubMed		2	CDA	MDP	123	FALSE	FALSE	TRUE
54	ChromTR: chromosome detection in raw metaphase cell images via deformable transformers	Chromosome karyotyping is a critical way to diagnose various hematological malignancies and genetic diseases, of which chromosome detection in raw metaphase cell images is the most critical and challenging step. In this work, focusing on the joint optimization of chromosome localization and classification, we propose ChromTR to accurately detect and classify 24 classes of chromosomes in raw metap…	Xia2024	PubMed		2	CDA	MDP	123	FALSE	FALSE	TRUE
74	Predicting Genetic Mutation from Whole Slide Images via Biomedical-Linguistic Knowledge Enhanced Multi-label Classification	Predicting genetic mutations from whole slide images is indispensable for cancer diagnosis. However, existing work training multiple binary classification models faces two challenges: (a) Training multiple binary classifiers is inefficient and would inevitably lead to a class imbalance problem. (b) The biological relationships among genes are overlooked, which limits the prediction performance. T…	huang2024predictinggeneticmutationslide	arXiv		2	CDA	MDP	123	FALSE	FALSE	TRUE
75	Prompting Whole Slide Image Based Genetic Biomarker Prediction	Prediction of genetic biomarkers, e.g., microsatellite instability and BRAF in colorectal cancer is crucial for clinical decision making. In this paper, we propose a whole slide image (WSI) based genetic biomarker prediction method via prompting techniques. Our work aims at addressing the following challenges: (1) extracting foreground instances related to genetic biomarkers from gigapixel WSIs, …	zhang2024promptingslideimagebased	arXiv		2	CDA	MDP	123	FALSE	FALSE	TRUE
109	A novel transformer-based aggregation model for predicting gene mutations in lung adenocarcinoma	In recent years, predicting gene mutations on whole slide imaging (WSI) has gained prominence. The primary challenge is extracting global information and achieving unbiased semantic aggregation. To address this challenge, we propose a novel Transformer-based aggregation model, employing a self-learning weight aggregation mechanism to mitigate semantic bias caused by the abundance of features in W…	Sun2024	PubMed		2	CDA	MDP	123	FALSE	FALSE	TRUE
117	Detecting microsatellite instability in colorectal cancer using Transformer-based colonoscopy image classification and retrieval	Colorectal cancer (CRC) is a major global health concern, with microsatellite instability-high (MSI-H) being a defining characteristic of hereditary nonpolyposis colorectal cancer syndrome and affecting 15% of sporadic CRCs. Tumors with MSI-H have unique features and better prognosis compared to MSI-L and microsatellite stable (MSS) tumors. This study proposed establishing a MSI prediction model …	Lo2024-rh	PubMed		2	CDA	MDP	123	FALSE	FALSE	TRUE
122	KRASFormer: a fully vision transformer-based framework for predictingKRASgene mutations in histopathological images of colorectal cancer	Detecting the Kirsten Rat Sarcoma Virus (KRAS) gene mutation is significant for colorectal cancer (CRC) patients. TheKRASgene encodes a protein involved in the epidermal growth factor receptor (EGFR) signaling pathway, and mutations in this gene can negatively impact the use of monoclonal antibodies in anti-EGFR therapy and affect treatment decisions. Currently, commonly used methods like next-ge…	Singh2024-ut	PubMed		2	CDA	MDP	123	FALSE	FALSE	TRUE
126	Single-cell Heterogeneity-aware Transformer-guided Multiple Instance Learning for Cancer Aneuploidy Prediction from Whole Slide Histopathology Images	Aneuploidy is a hallmark of aggressive malignancies associated with therapeutic resistance and poor survival. Measuring aneuploidy requires expensive specialized techniques that are not clinically applicable. Deep learning analysis of routine histopathology slides has revealed associations with genetic mutations. However, existing studies focus on image patches or tiles, and there is no prior wor…	10083175	PubMed		2	CDA	MDP	123	FALSE	FALSE	TRUE
127	Tokensome: Towards a Genetic Vision-Language GPT for Explainable and Cognitive Karyotyping	Automatic karyotype analysis is often defined as a visual perception task focused solely on chromosomal object-level modeling. This definition has led most existing methods to overlook componential and holistic information, significantly constraining model performance. Moreover, the lack of interpretability in current technologies hinders clinical adoption. In this paper, we introduce Tokensome, …	zhang2024tokensomegeneticvisionlanguagegpt	arXiv		2	CDA	MDP	123	FALSE	FALSE	TRUE
137	Deep representation learning for clustering longitudinal survival data from electronic health records	Precision medicine can be defined as providing the right treatment to the right patient at the right time, and it requires the ability to identify clinically relevant patient subgroups with high accuracy. The increasing availability of large-scale electronic health records (EHR) datasets has provided major opportunities for artificial intelligence and machine learning in mining such complex datas…	Qiu2024.01.11.24301148	medrxiv		2	CDA	MDP	123	FALSE	FALSE	TRUE
138	Ensemble transformer-based multiple instance learning to predict pathological subtypes and tumor mutational burden from histopathological whole slide images of endometrial and colorectal cancer	In endometrial cancer (EC) and colorectal cancer (CRC), in addition to microsatellite instability, tumor mutational burden (TMB) has gradually gained attention as a genomic biomarker that can be used clinically to determine which patients may benefit from immune checkpoint inhibitors. High TMB is characterized by a large number of mutated genes, which encode aberrant tumor neoantigens, and implie…	WANG2025103372	PubMed		2	CDA	MDP	123	FALSE	FALSE	TRUE
141	Prediction of molecular subclasses of uveal melanoma by deep learning using routine haematoxylin-eosin-stained tissue slides	Uveal melanoma has a high propensity to metastasize. Prognosis is associated with specific driver mutations and copy number variations, and these can only be obtained after genetic testing. In this study we evaluated the efficacy of patient outcome prediction using deep learning on haematoxylin and eosin (HE)-stained primary uveal melanoma slides in comparison to molecular testing. In this retros…	Akram2024-zn	PubMed		2	CDA	MDP	123	FALSE	FALSE	TRUE
116	CroMAM: A Cross-Magnification Attention Feature Fusion Model for Predicting Genetic Status and Survival of Gliomas using Histological Images	Predicting the gene mutation status in whole slide images (WSI) is crucial for the clinical treatment, cancer management, and research of gliomas. With advancements in CNN and Transformer algorithms, several promising models have been proposed. However, existing studies have paid little attention on fusing multi-magnification information, and the model requires processing all patches from a whole…	10605027	PubMed		2	CDA	MDP, COP	123; 124	FALSE	FALSE	TRUE
38	Enhancing patient representation learning from electronic health records through predicted family relations	Artificial intelligence and machine learning are powerful tools in analyzing electronic health records (EHRs) for healthcare research. Despite the recognized importance of family health history, in healthcare research individual patients are often treated as independent samples, overlooking family relations. To address this gap, we present ALIGATEHR, which models predicted family relations in a g…	Huang2024.03.12.24304163	medrxiv		2	CDA	COP	124	FALSE	FALSE	TRUE
40	hART: Deep Learning-Informed Lifespan Heart Failure Risk Trajectories	Heart failure (HF) results in persistent risk and long-term comorbidities. This is particularly true for patients with lifelong HF sequelae of cardiovascular disease such as patients with congenital heart disease (CHD). We developed hART (heart failure Attentive Risk Trajectory), a deep-learning model to predict HF trajectories in CHD patients. hART is designed to capture the contextual relations…	MOROZ2024105384	PubMed, medrxiv		2	CDA	COP	124	FALSE	FALSE	TRUE
154	Evaluating ChatGPT as an adjunct for the multidisciplinary tumor board decision-making in primary breast cancer cases	Background. As the available information about breast cancer is growing every day, the decision-making process for the therapy is getting more complex. ChatGPT as a transformer-based language model possesses the ability to write scientific articles and pass medical exams. But is it able to support the multidisciplinary tumor board (MDT) in the planning of the therapy of patients with breast cance…	Lukac2023	PubMed		2	CDA	COP	124	FALSE	FALSE	TRUE
87	Comparative Analysis of Generative Pre-Trained Transformer Models in Oncogene-Driven Non-Small Cell Lung Cancer: Introducing the Generative Artificial Intelligence Performance Score	Precision oncology in non-small cell lung cancer (NSCLC) relies on biomarker testing for clinical decision making. Despite its importance, challenges like the lack of genomic oncology training, nonstandardized biomarker reporting, and a rapidly evolving treatment landscape hinder its practice. Generative artificial intelligence (AI), such as ChatGPT, offers promise for enhancing clinical decision…	Hamilton2024-cw	PubMed		2	CDA, GDA	COP, PP	124; 133	FALSE	FALSE	TRUE
114	BioFusionNet: Deep Learning-Based Survival Risk Stratification in ER+ Breast Cancer Through Multifeature and Multimodal Data Fusion ========== MM-SurvNet: Deep Learning-Based Survival Risk Stratification in Breast Cancer Through Multimodal Data Fusion	Breast cancer is a significant health concern affecting millions of women worldwide. Accurate survival risk stratification plays a crucial role in guiding personalised treatment decisions and improving patient outcomes. Here we present BioFusionNet, a deep learning framework that fuses image-derived features with genetic and clinical data to obtain a holistic profile and achieve survival risk str…	Mondol_2024	arXiv,PubMed		2	CDA, GDA	COP, PP	124; 133	FALSE	FALSE	TRUE
140	Identifying Progression-Specific Alzheimer's Subtypes Using Multimodal Transformer ========== Multimodal Neurodegenerative Disease Subtyping Explained by ChatGPT	Alzheimer's disease (AD) is the most prevalent neurodegenerative disease, yet its current treatments are limited to stopping disease progression. Moreover, the effectiveness of these treatments remains uncertain due to the heterogeneity of the disease. Therefore, it is essential to identify disease subtypes at a very early stage. Current data-driven approaches can be used to classify subtypes dur…	jpm14040421	PubMed,arXiv		2	CDA, GDA	COP, PP	124; 133	FALSE	FALSE	TRUE
160	Large language models as a diagnostic support tool in neuropathology	The WHO guidelines for classifying central nervous system (CNS) tumours are changing considerably with each release. The classification of CNS tumours is uniquely complex among most other solid tumours as it incorporates not just morphology, but also genetic and epigenetic features. Keeping current with these changes across medical fields can be challenging, even for clinical specialists. Large l…	https://doi.org/10.1002/2056-4538.70009	PubMed		2	CDA, GDA	COP, PP	124; 133	FALSE	FALSE	TRUE
157	Evolution of publicly available large language models for complex decision-making in breast cancer care	This study investigated the concordance of five different publicly available Large Language Models (LLM) with the recommendations of a multidisciplinary tumor board regarding treatment recommendations for complex breast cancer patient profiles. Five LLM, including three versions of ChatGPT (version 4 and 3.5, with data access until September 3021 and January 2022), Llama2, and Bard were prompted …	Griewing2024	PubMed		2	CDA, COM	COP, MPC	124; 141	FALSE	FALSE	TRUE
45	Accurate proteome-wide missense variant effect prediction with AlphaMissense	INTRODUCTION Genome sequencing has revealed extensive genetic variation in human populations. Missense variants are genetic variants that alter the amino acid sequence of proteins. Pathogenic missense variants disrupt protein function and reduce organismal fitness, while benign missense variants have limited effect. RATIONALE Classifying these variants is an important ongoing challenge in human g…	doi:10.1126/science.adg7492	PubMed		2	GDA	AVE	131	FALSE	FALSE	TRUE
56	Deep learning predicts DNA methylation regulatory variants in specific brain cell types and enhances fine mapping for brain disorders	DNA methylation (DNAm) is essential for brain development and function and potentially mediates the effects of genetic risk variants underlying brain disorders. We present INTERACT, a transformer-based deep learning model to predict regulatory variants impacting DNAm levels in specific brain cell types, leveraging existing single-nucleus DNAm data from the human brain. We show that INTERACT accur…	Zhou2024-hq	PubMed,biorxiv		2	GDA	AVE	131	FALSE	FALSE	TRUE
58	Emden: A novel method integrating graph and transformer representations for predicting the effect of mutations on clinical drug response	Precision medicine based on personalized genomics provides promising strategies to enhance the efficacy of molecular-targeted therapies. However, the clinical effectiveness of drugs has been severely limited due to genetic variations that lead to drug resistance. Predicting the impact of missense mutations on clinical drug response is an essential way to reduce the cost of clinical trials and und…	LIU2023107678	PubMed		2	GDA	AVE	131	FALSE	FALSE	TRUE
63	Generative AI impact on protein stability prediction in breast cancer genes	The functional classification of a missense variant in cancer predisposition genes is often challenging due to how rare the variant is observed in the population. When available, clinicians utilize a combination of family history, in vitro functional assays and in silico methods to infer protein function. In silico methods, such as missense predictors (predict changes in protein function) and pro…	Gnanaolivu2024.06.03.597089	biorxiv		2	GDA	AVE	131	FALSE	FALSE	TRUE
68	Inferring the Effects of Protein Variants on Protein-Protein Interactions with Interpretable Transformer Representations	Identifying pathogenetic variants and inferring their impact on protein-protein interactions sheds light on their functional consequences on diseases. Limited by the availability of experimental data on the consequences of protein interaction, most existing methods focus on building models to predict changes in protein binding affinity. Here, we introduced MIPPI, an end-to-end, interpretable tran…	Liu2023-vl	PubMed		2	GDA	AVE	131	FALSE	FALSE	TRUE
69	Large language models assisted multi-effect variants mining on cerebral cavernous malformation familial whole genome sequencing	Cerebral cavernous malformation (CCM) is a polygenic disease with intricate genetic interactions contributing to quantitative pathogenesis across multiple factors. The principal pathogenic genes of CCM, specifically KRIT1, CCM2, and PDCD10, have been reported, accompanied by a growing wealth of genetic data related to mutations. Furthermore, numerous other molecules associated with CCM have been …	WANG2024843	PubMed		2	GDA	AVE	131	FALSE	FALSE	TRUE
72	MethylGPT: a foundation model for the DNA methylome	DNA methylation serves as a powerful biomarker for disease diagnosis and biological age assessment. However, current analytical approaches often rely on linear models that cannot capture the complex, context-dependent nature of methylation regulation. Here we present MethylGPT, a transformer-based foundation model trained on 226,555 (154,063 after QC and deduplication) human methylation profiles …	Ying2024-vf	PubMed,biorxiv		2	GDA	AVE	131	FALSE	FALSE	TRUE
73	Nucleotide Transformer: building and evaluating robust foundation models for human genomics	The prediction of molecular phenotypes from DNA sequences remains a longstanding challenge in genomics, often driven by limited annotated data and the inability to transfer learnings between tasks. Here, we present an extensive study of foundation models pre-trained on DNA sequences, named Nucleotide Transformer, ranging from 50 million up to 2.5 billion parameters and integrating information fro…	Dalla-Torre2025	PubMed, biorxiv		2	GDA	AVE	131	FALSE	FALSE	TRUE
82	Transformers significantly improve splice site prediction	Mutations that affect RNA splicing significantly impact human diversity and disease. Here we present a method using transformers, a type of machine learning model, to detect splicing from raw 45,000-nucleotide sequences. We generate embeddings with residual neural networks and apply hard attention to select splice site candidates, enabling efficient training on long sequences. Our method surpasse…	Jonsson2024	PubMed		2	GDA	AVE	131	FALSE	FALSE	TRUE
	BMFM-DNA: A SNP-aware DNA foundation model to capture variant effects	Large language models (LLMs) trained on text demonstrated remarkable results on natural language processing (NLP) tasks. These models have been adapted to decipher the language of DNA, where sequences of nucleotides act as "words" that encode genomic functions. However, the genome differs fundamentally from natural language, as it lacks clearly defined words or a consistent grammar. Although DNA …	li2025bmfmdnasnpawarednafoundation	arxiv		2	GDA	AVE	131	FALSE	FALSE	TRUE
	Genome modeling and design across all domains of life with Evo 2	All of life encodes information with DNA. While tools for sequencing, synthesis, and editing of genomic code have transformed biological research, intelligently composing new biological systems would also require a deep understanding of the immense complexity encoded by genomes. We introduce Evo 2, a biological foundation model trained on 9.3 trillion DNA base pairs from a highly curated genomic …	Brixi2025.02.18.638918	biorxiv		2	GDA	AVE	131	FALSE	FALSE	TRUE
13	A Multimodal Foundation Model for Discovering Genetic Associations with Brain Imaging Phenotypes	Due to the intricate etiology of neurological disorders, finding interpretable associations between multi-omics features can be challenging using standard approaches. We propose COMICAL, a contrastive learning approach leveraging multi-omics data to generate associations between genetic markers and brain imaging-derived phenotypes. COMICAL jointly learns omic representations utilizing transformer…	Machado_Reyes2024.11.02.24316653	medrxiv		2	GDA, CDA	AVE, CDN	131; 121	FALSE	FALSE	TRUE
120	Genetic InfoMax: Exploring Mutual Information Maximization in High-Dimensional Imaging Genetics Studies	Genome-wide association studies (GWAS) are used to identify relationships between genetic variations and specific traits. When applied to high-dimensional medical imaging data, a key step is to extract lower-dimensional, yet informative representations of the data as traits. Representation learning for imaging genetics is largely under-explored due to the unique challenges posed by GWAS in compar…	xie2023geneticinfomaxexploringmutual	arXiv,PubMed		2	GDA, CDA	AVE, CDN	131; 121	FALSE	FALSE	TRUE
98	PhenoSV: interpretable phenotype-aware model for the prioritization of genes affected by structural variants	Structural variants (SVs) represent a major source of genetic variation associated with phenotypic diversity and disease susceptibility. While long-read sequencing can discover over 20,000 SVs per human genome, interpreting their functional consequences remains challenging. Existing methods for identifying disease-related SVs focus on deletion/duplication only and cannot prioritize individual gen…	Xu2023-tq	PubMed		2	GDA	AVE, GVI	131; 132	FALSE	FALSE	TRUE
61	GENA-LM: A Family of Open-Source Foundational	The field of genomics has seen substantial advancements through the application of artificial intelligence (AI), with machine learning revealing the potential to interpret genomic sequences without necessitating an exhaustive experimental analysis of all the intricate and interconnected molecular processes involved in DNA functioning. However, precise decoding of genomic sequences demands the com…	Fishman2023.06.12.544594	bioRxiv		1	GDA, areas	AVE, none	131; 151	FALSE	TRUE	FALSE
64	Genetic Transformer: An Innovative Large Language Model Driven Approach for Rapid and Accurate Identification of Causative Variants in Rare Genetic Diseases	BackgroundIdentifying causative variants is crucial for the diagnosis of rare genetic diseases. Over the past two decades, the application of genome sequencing technologies in the field has significantly improved diagnostic outcomes. However, the complexity of data analysis and interpretation continues to limit the efficiency and accuracy of these applications. Various genotype and phenotype-driv…	Liang2024.07.18.24310666	medrxiv		2	GDA	GVI	132	FALSE	FALSE	TRUE
88	Deep structured learning for variant prioritization in Mendelian diseases	Effective computer-aided or automated variant evaluations for monogenic diseases will expedite clinical diagnostic and research efforts of known and novel disease-causing genes. Here we introduce MAVERICK: a Mendelian Approach to Variant Effect pRedICtion built in Keras. MAVERICK is an ensemble of transformer-based neural networks that can classify a wide range of protein-altering single nucleoti…	Danzi2023	PubMed		2	GDA	GVI	132	FALSE	FALSE	TRUE
95	Integrating Large Language Models for Genetic Variant Classification	The classification of genetic variants, particularly Variants of Uncertain Significance (VUS), poses a significant challenge in clinical genetics and precision medicine. Large Language Models (LLMs) have emerged as transformative tools in this realm. These models can uncover intricate patterns and predictive insights that traditional methods might miss, thus enhancing the predictive accuracy of g…	boulaimen2024integratinglargelanguagemodels	arXiv		2	GDA	GVI	132	FALSE	FALSE	TRUE
53	Boosting GPT Models for Genomics Analysis: Generating Trusted Genetic Variant Annotations and Interpretations through RAG and fine-tuning	Large language models (LLMs) have acquired a remarkable level of knowledge through their initial training. However, they lack expertise in particular domains such as genomics. Variant annotation data, an important component of genomics, is crucial for interpreting and prioritizing disease-related variants among millions of variants identified by genetic sequencing. In our project, we aimed to imp…	10.1093/bioadv/vbaf019	biorxiv		2	GDA, COM	GVI, MPC	132; 141	FALSE	FALSE	TRUE
67	How to improve polygenic prediction from whole-genome sequencing data by leveraging predicted epigenomic features?	Polygenic risk scores (PRS) are crucial in genetics for predicting individual susceptibility to complex diseases by aggregating the effects of numerous genetic variants. Whole-genome sequencing (WGS) has revolutionized our ability to detect rare and even de novo variants, creating an exciting opportunity for developing new PRS methods that can effectively leverage rare variants and capture the co…	Zeng2024.10.04.24314860	medrxiv		2	GDA	PP	133	FALSE	FALSE	TRUE
70	Leveraging genomic large language models to enhance causal genotype-brain-clinical pathways in Alzheimer's disease	Genome-wide association studies (GWAS) have identified numerous Alzheimers disease (AD)- associated variants. However, how these variants contribute to the etiology of AD remains largely elusive. Recent advances in genomic large language models (LLMs) offer new opportunities to interpret the genetic variation observed in personal genome. In this study, we propose epiBrainLLM, a novel computationa…	Liu2024.10.03.24314824	medrxiv		2	GDA	PP	133	FALSE	FALSE	TRUE
71	Mechanistic genotype-phenotype translation using hierarchical transformers	Genome-wide association studies have linked millions of genetic variants to biomedical phenotypes, but their utility has been limited by a lack of mechanistic understanding and widespread epistatic interactions. Recently, Transformer models have emerged as a powerful general-purpose architecture in machine learning, with potential to address these and other challenges. Accordingly, here we introd…	Lee2024.10.23.619940	biorxiv		2	GDA	PP	133	FALSE	FALSE	TRUE
78	Scalable and universal prediction of cellular phenotypes	Biological systems can be understood by perturbing individual components and studying the systems response. Cell biology experiments are defined by the applied treatment, cellular state, and the assayed phenotype. Given the vast number of possible combinations, testing every scenario is impractical. We present Prophet, a transformer-based computational model for cellular phenotype prediction. Pro…	Ji2024.08.12.607533	biorxiv		2	GDA	PP	133	FALSE	FALSE	TRUE
93	Genomics transformer for diagnosing Parkinson's disease	Parkinson's disease (PD) is the second most common neurodegenerative disease and presents a complex etiology with genomic and environmental factors and no recognized cures. Genotype data, such as single nucleotide polymorphisms (SNPs), could be used as a prodromal factor for early detection of PD. However, the polygenic nature of PD presents a challenge as the complex relationships between SNPs t…	9926815	PubMed		2	GDA	PP	133	FALSE	FALSE	TRUE
32	Knowledge-Driven Feature Selection and Engineering for Genotype Data with Large Language Models	Predicting phenotypes with complex genetic bases based on a small, interpretable set of variant features remains a challenging task. Conventionally, data-driven approaches are utilized for this task, yet the high dimensional nature of genotype data makes the analysis and prediction difficult. Motivated by the extensive knowledge encoded in pre-trained LLMs and their success in processing complex …	lee2025knowledgedrivenfeatureselectionengineering	arXiv		2	GDA, techniques	PP, none	133; 211	FALSE	FALSE	TRUE
21	CPMKG: a condition-based knowledge graph for precision medicine	Personalized medicine tailors treatments and dosages based on a patient's unique characteristics, particularly its genetic profile. Over the decades, stratified research and clinical trials have uncovered crucial drug-related information-such as dosage, effectiveness, and side effects-affecting specific individuals with particular genetic backgrounds. This genetic-specific knowledge, characterize…	10.1093/database/baae102	PubMed		2	COM	MPC	141	FALSE	FALSE	TRUE
30	GeneGPT: augmenting large language models with domain tools for improved access to biomedical information	Motivation While large language models (LLMs) have been successfully applied to various tasks, they still face challenges with hallucinations. Augmenting LLMs with domain-specific tools such as database utilities can facilitate easier and more precise access to specialized knowledge. In this article, we present GeneGPT, a novel method for teaching LLMs to use the Web APIs of the National Center f…	10.1093/bioinformatics/btae075	PubMed		2	COM	MPC	141	FALSE	FALSE	TRUE
166	PGxQA: A Resource for Evaluating LLM Performance for Pharmacogenomic QA Tasks	Pharmacogenetics represents one of the most promising areas of precision medicine, with several guidelines for genetics-guided treatment ready for clinical use. Despite this, implementation has been slow, with few health systems incorporating the technology into their standard of care. One major barrier to uptake is the lack of education and awareness of pharmacogenetics among clinicians and pati…	Keat2025-lv	PubMed		2	COM	MPC	141	FALSE	FALSE	TRUE
172	Generative Methods for Pediatric Genetics Education ========== Generative Artificial Intelligence Methods for Pediatric Genetics Education ========== Recognition of Genetic Conditions After Learning With Images Created Using Generative Artificial Intelligence	Artificial intelligence (AI) is used in an increasing number of areas, with recent interest in generative AI, such as using ChatGPT to generate programming code or DALL-E to make illustrations. We describe the use of generative AI in medical education. Specifically, we sought to determine whether generative AI could help train pediatric residents to better recognize genetic conditions. From publi…	Waikel2024-na	PubMed,medrxiv		2	COM	MPC	141	FALSE	FALSE	TRUE
177	Assessing Large Language Model Performance Related to Aging in Genetic Conditions	Unlike some health conditions that have been extensively delineated throughout the lifespan, many genetic conditions are largely described in pediatric populations, with a focus on early manifestations like congenital anomalies and developmental delay. An apparent gap exists in understanding clinical features and optimal management as patients age. Generative artificial intelligence is transformi…	Othman2025.01.19.25320798	medrxiv		2	COM	MPC	141	FALSE	FALSE	TRUE
192	Towards Democratization of Subspeciality Medical Expertise	The scarcity of subspecialist medical expertise, particularly in rare, complex and life-threatening diseases, poses a significant challenge for healthcare delivery. This issue is particularly acute in cardiology where timely, accurate management determines outcomes. We explored the potential of AMIE (Articulate Medical Intelligence Explorer), a large language model (LLM)-based experimental AI sys…	osullivan2024democratizationsubspecialitymedicalexpertise	arXiv		2	COM	MPC	141	FALSE	FALSE	TRUE
19	BioMedLM: A 2.7B Parameter Language Model Trained On Biomedical Text	Models such as GPT-4 and Med-PaLM 2 have demonstrated impressive performance on a wide variety of biomedical NLP tasks. However, these models have hundreds of billions of parameters, are computationally expensive to run, require users to send their input data over the internet, and are trained on unknown data sources. Can smaller, more targeted models compete? To address this question, we build a…	bolton2024biomedlm27bparameterlanguage	arXiv		2	COM, KN	MPC, NER/RE	141; 111	FALSE	FALSE	TRUE
23	Deep-GenMut: Automated genetic mutation classification in oncology: A deep learning comparative study	Early cancer detection and treatment depend on the discovery of specific genes that cause cancer. The classification of genetic mutations was initially done manually. However, this process relies on pathologists and can be a time-consuming task. Therefore, to improve the precision of clinical interpretation, researchers have developed computational algorithms that leverage next-generation sequenc…	ELSAMAHY2024e32279	PubMed		2	COM, KN	MPC, NER/RE	141; 111	FALSE	FALSE	TRUE
27	Evaluating large language models on medical, lay-language, and self-reported descriptions of genetic conditions	Large language models (LLMs) are generating interest in medical settings. For example, LLMs can respond coherently to medical queries by providing plausible differential diagnoses based on clinical notes. However, there are many questions to explore, such as evaluating differences between open- and closed-source LLMs as well as LLM performance on queries from both medical and non-medical users. I…	FLAHARTY20241819	PubMed		2	COM, KN	MPC, NER/RE	141; 111	FALSE	FALSE	TRUE
35	PubTator 3.0: an AI-powered Literature Resource for Unlocking Biomedical Knowledge	PubTator 3.0 (https://www.ncbi.nlm.nih.gov/research/pubtator3/) is a biomedical literature resource using state-of-the-art AI techniques to offer semantic and relation searches for key concepts like proteins, genetic variants, diseases, and chemicals. It currently provides over one billion entity and relation annotations across approximately 36 million PubMed abstracts and 6 million full-text art…	10.1093/nar/gkae235	arXiv,PubMed		1	COM, KN	MPC, NER/RE	141; 111	FALSE	TRUE	FALSE
99	Preparing to Integrate Generative Pretrained Transformer Series 4 models into Genetic Variant Assessment Workflows: Assessing Performance, Drift, and Nondeterminism Characteristics Relative to Classifying Functional Evidence in Literature	Background. Large Language Models (LLMs) hold promise for improving genetic variant literature review in clinical testing. We assessed Generative Pretrained Transformer 4's (GPT-4) performance, nondeterminism, and drift to inform its suitability for use in complex clinical processes. Methods. A 2-prompt process for classification of functional evidence was optimized using a development set of 45 …	aronson2024preparingintegrategenerativepretrained	arXiv		2	COM, KN	MPC, NER/RE	141; 111	FALSE	FALSE	TRUE
158	FindZebra online search delving into rare disease case reports using natural language processing	Early diagnosis is crucial for well-being and life quality of the rare disease patient. Access to the most complete knowledge about diseases through intelligent user interfaces can play an important role in supporting the physician reaching the correct diagnosis. Case reports may offer information about heterogeneous phenotypes which often further complicate rare disease diagnosis. The rare disea…	Lievin2023-pw	PubMed		2	COM, KN	MPC, NER/RE	141; 111	FALSE	FALSE	TRUE
146	Leveraging Large Language Models for Decision Support in Personalized Oncology	Clinical interpretation of complex biomarkers for precision oncology currently requires manual investigations of previous studies and databases. Conversational large language models (LLMs) might be beneficial as automated tools for assisting clinical decision-making. To assess performance and define their role using 4 recent LLMs as support tools for precision oncology. This diagnostic study exam…	10.1001/jamanetworkopen.2023.43689	PubMed		2	COM, GDA	MPC, PP	141; 133	FALSE	FALSE	TRUE
96	Just-DNA-Seq, open-source personal genomics platform: longevity science for everyone	Genomic data has become increasingly accessible to the general public with the advent of companies offering whole genome sequencing at a relatively low cost. However, their reports are not verifiable due to a lack of crucial details and transparency: polygenic risk scores do not always mention all the polymorphisms involved. Simultaneously, tackling the manual investigation and interpretation of …	anton2024justdnaseqopensourcepersonalgenomics	arXiv		2	COM	MPC, PCC	141; 142	FALSE	FALSE	TRUE
184	Empowering personalized pharmacogenomics with generative AI solutions	This study evaluates an AI assistant developed using OpenAI's GPT-4 for interpreting pharmacogenomic (PGx) testing results, aiming to improve decision-making and knowledge sharing in clinical genetics and to enhance patient care with equitable access. The AI assistant employs retrieval-augmented generation (RAG), which combines retrieval and generative techniques, by harnessing a knowledge base (…	Murugan2024-lo	PubMed		2	COM	MPC, PCC	141; 142	FALSE	FALSE	TRUE
165	Evaluating and Enhancing Japanese Large Language Models for Genetic Counseling Support: Comparative Study of Domain Adaptation and the Development of an Expert-Evaluated Dataset	Advances in genetics have underscored a strong association between genetic factors and health outcomes, leading to an increased demand for genetic counseling services. However, a shortage of qualified genetic counselors poses a significant challenge. Large language models (LLMs) have emerged as a potential solution for augmenting support in genetic counseling tasks. Despite the potential, Japanes…	Fukushima2025-oi	PubMed		2	COM	PCC	142	FALSE	FALSE	TRUE
170	A comparative evaluation of ChatGPT 3.5 and ChatGPT 4 in responses to selected genetics questions	To evaluate the efficacy of ChatGPT 4 (GPT-4) in delivering genetic information about BRCA1, HFE, and MLH1, building on previous findings with ChatGPT 3.5 (GPT-3.5). To focus on assessing the utility, limitations, and ethical implications of using ChatGPT in medical settings. A structured survey was developed to assess GPT-4's clinical value. An expert panel of genetic counselors and clinical gen…	McGrath2024-zx	PubMed		2	COM	PCC	142	FALSE	FALSE	TRUE
171	Evaluating ChatGPT as an Agent for Providing Genetic Education	Genetic disorders are complex and can greatly impact an individual's health and well-being. In this study, we assess the ability of ChatGPT, a language model developed by OpenAI, to answer questions related to three specific genetic disorders: BRCA1, MLH1, and HFE. ChatGPT has shown it can supply articulate answers to a wide spectrum of questions. However, its ability to answer questions related …	Walton2023.10.25.564074	PubMed,biorxiv		2	COM	PCC	142	FALSE	FALSE	TRUE
179	Chatbot for the Return of Positive Genetic Screening Results for Hereditary Cancer Syndromes: a Prompt Engineering Study	The growing demand for genomic testing and limited access to experts necessitate innovative service models. While chatbots have shown promise in supporting genomic services like pre-test counseling, their use in returning positive genetic results, especially using the more recent large language models (LLMs) remains unexplored. This study reports the prompt engineering process and intrinsic evalu…	Coen2024-ug	PubMed		2	COM	PCC	142	FALSE	FALSE	TRUE
180	ChatGPT accurately performs genetic counseling for gynecologic cancers	Artificial Intelligence (AI) systems such as ChatGPT can take medical examinations and counsel patients regarding medical diagnosis. We aim to quantify the accuracy of the ChatGPT V3.4 in answering commonly asked questions pertaining to genetic testing and counseling for gynecologic cancers. Forty questions were formulated in conjunction with gynecologic oncologists and adapted from professional …	PATEL2024115	PubMed		2	COM	PCC	142	FALSE	FALSE	TRUE
185	Finding the sweet spot: a qualitative study exploring patients' acceptability of chatbots in genetic service delivery	Chatbots, web-based artificial intelligence tools that simulate human conversation, are increasingly in use to support many areas of genomic medicine. However, patient preferences towards using chatbots across the range of clinical settings are unknown. We conducted a qualitative study with individuals who underwent genetic testing for themselves or their child. Participants were asked about thei…	Luca2023-st	PubMed		2	COM	PCC	142	FALSE	FALSE	TRUE
245	Facilitating family communication of familial hypercholesterolemia genetic risk: Assessing engagement with innovative chatbot technology from the IMPACT-FH study	To assess use of two web-based conversational agents, the Family Sharing Chatbot (FSC) and One Month Chatbot (OMC), by individuals with familial hypercholesterolemia (FH). FSC and OMC were sent using an opt-out methodology to a cohort of individuals receiving a FH genetic result. Data from 7/1/2021 through 5/12/2022 was obtained from the electronic health record and the chatbots' HIPAA-secure web…	WALTERS2023100134	PubMed		2	COM	PCC	142	FALSE	FALSE	TRUE
11	Genetic factors associated with reasons for clinical trial stoppage ========== Why Clinical Trials Stop: The Role of Genetics	Many drug discovery projects are started but few progress fully through clinical trials to approval. Previous work has shown that human genetics support for the therapeutic hypothesis increases the chance of trial progression. Here, we applied natural language processing to classify the free-text reasons for 28,561 clinical trials that stopped before their endpoints were met. We then evaluated th…	Razuvayevskaya2024	PubMed, medrxiv		1	areas	none	151	FALSE	TRUE	FALSE
44	SRTRP-Net: A multi-task learning network for segmentation and prediction of stereotactic radiosurgery treatment response in brain metastases	Before the Stereotactic Radiosurgery (SRS) treatment, it is of great clinical significance to avoid secondary genetic damage and guide the personalized treatment plans for patients with brain metastases (BM) by predicting the response to SRS treatment of brain metastatic lesions. Thus, we developed a multi-task learning model termed SRTRP-Net to provide prior knowledge of BM ROI and predict the S…	LIU2024108503	PubMed		1	areas	none	151	FALSE	TRUE	FALSE
46	Gene-language models are whole genome representation learners	The language of genetic code embodies a complex grammar and rich syntax of interacting molecular elements. Recent advances in self-supervision and feature learning suggest that statistical learning techniques can identify high-quality quantitative representations from inherent semantic structure. We present a gene-based language model that generates whole-genome vector representations from a popu…	Naidenov2024.03.18.585642	biorxiv		1	areas	none	151	FALSE	TRUE	FALSE
48	Whole Genome Transformer for Gene Interaction Effects in Microbiome Habitat Specificity	Leveraging the vast genetic diversity within microbiomes offers unparalleled insights into complex phenotypes, yet the task of accurately predicting and understanding such traits from genomic data remains challenging. We propose a framework taking advantage of existing large models for gene vectorization to predict habitat specificity from entire microbial genome sequences. Based on our model, we…	li2025genometransformergeneinteraction	arXiv		1	areas	none	151	FALSE	TRUE	FALSE
55	CRISPR-GPT: An LLM Agent for Automated Design of Gene-Editing Experiments	The introduction of genome engineering technology has transformed biomedical research, making it possible to make precise changes to genetic information. However, creating an efficient gene-editing system requires a deep understanding of CRISPR technology, and the complex experimental systems under investigation. While Large Language Models (LLMs) have shown promise in various tasks, they often l…	huang2024crisprgptllmagentautomated	arXiv,PubMed,biorxiv		1	areas	none	151	FALSE	TRUE	FALSE
57	Distinguishing word identity and sequence context in DNA language models	Transformer-based large language models (LLMs) are very suited for biological sequence data, because of analogies to natural language. Complex relationships can be learned, because a concept of "words" can be generated through tokenization. Training the models with masked token prediction, they learn both token sequence identity and larger sequence context. We developed methodology to interrogate…	Sanabria2024	PubMed,biorxiv		1	areas	none	151	FALSE	TRUE	FALSE
77	ProtGO: A Transformer based Fusion Model for accurately predicting Gene Ontology (GO) Terms from full scale Protein Sequences	Recent developments in next generation sequencing technology have led to the creation of extensive, open-source protein databases consisting of hundreds of millions of sequences. To render these sequences applicable in biomedical applications, they must be meticulously annotated by wet lab testing or extracting them from existing literature. Over the last few years, researchers have developed num…	tamir2024protgotransformerbasedfusion	arXiv		1	areas	none	151	FALSE	TRUE	FALSE
79	Tabular deep learning: a comparative study applied to multi-task genome-wide prediction	More accurate prediction of phenotype traits can increase the success of genomic selection in both plant and animal breeding studies and provide more reliable disease risk prediction in humans. Traditional approaches typically use regression models based on linear assumptions between the genetic markers and the traits of interest. Non-linear models have been considered as an alternative tool for …	Fan2024	PubMed		1	areas	none	151	FALSE	TRUE	FALSE
80	The EN-TEx resource of multi-tissue personal epigenomes & variant-impact models	Understanding how genetic variants impact molecular phenotypes is a key goal of functional genomics, currently hindered by reliance on a single haploid reference genome. Here, we present the EN-TEx resource of 1,635 open-access datasets from four donors (∼30 tissues × ∼15 assays). The datasets are mapped to matched, diploid genomes with long-read phasing and structural variants, instantiating a c…	Rozowsky2023-hd	PubMed		1	areas	none	151	FALSE	TRUE	FALSE
94	Incomplete Multimodal Learning for Complex Brain Disorders Prediction	Recent advancements in the acquisition of various brain data sources have created new opportunities for integrating multimodal brain data to assist in early detection of complex brain disorders. However, current data integration approaches typically need a complete set of biomedical data modalities, which may not always be feasible, as some modalities are only available in large-scale research co…	shirkavand2023incompletemultimodallearningcomplex	arXiv		1	areas	none	151	FALSE	TRUE	FALSE
97	MGI: Multimodal Contrastive pre-training of Genomic and Medical Imaging	Medicine is inherently a multimodal discipline. Medical images can reflect the pathological changes of cancer and tumors, while the expression of specific genes can influence their morphological characteristics. However, most deep learning models employed for these medical tasks are unimodal, making predictions using either image data or genomic data exclusively. In this paper, we propose a multi…	zhou2024mgimultimodalcontrastivepretraining	arXiv		1	areas	none	151	FALSE	TRUE	FALSE
108	A Feature-Fusion Technique-Based Alzheimer's Disease Classification Using Magnetic Resonance Imaging	Early identification of Alzheimer's disease (AD) is essential for optimal treatment and management. Deep learning (DL) technologies, including convolutional neural networks (CNNs) and vision transformers (ViTs) can provide promising outcomes in AD diagnosis. However, these technologies lack model interpretability and demand substantial computational resources, causing challenges in the resource-c…	diagnostics14212363	PubMed		1	areas	none	151	FALSE	TRUE	FALSE
110	A transformer-based multi-task deep learning model for simultaneous infiltrated brain area identification and segmentation of gliomas	The anatomical infiltrated brain area and the boundaries of gliomas have a significant impact on clinical decision making and available treatment options. Identifying glioma-infiltrated brain areas and delineating the tumor manually is a laborious and time-intensive process. Previous deep learning-based studies have mainly been focused on automatic tumor segmentation or predicting genetic/histolo…	Li2023-zk	PubMed		1	areas	none	151	FALSE	TRUE	FALSE
115	CKD-TransBTS: Clinical Knowledge-Driven Hybrid Transformer With Modality-Correlated Cross-Attention for Brain Tumor Segmentation	Brain tumor segmentation (BTS) in magnetic resonance image (MRI) is crucial for brain tumor diagnosis, cancer management and research purposes. With the great success of the ten-year BraTS challenges as well as the advances of CNN and Transformer algorithms, a lot of outstanding BTS models have been proposed to tackle the difficulties of BTS in different technical aspects. However, existing studi…	Lin2023-yd	PubMed		1	areas	none	151	FALSE	TRUE	FALSE
118	Dual-task kidney MR segmentation with transformers in autosomal-dominant polycystic kidney disease	Autosomal-dominant polycystic kidney disease is a prevalent genetic disorder characterized by the development of renal cysts, leading to kidney enlargement and renal failure. Accurate measurement of total kidney volume through polycystic kidney segmentation is crucial to assess disease severity, predict progression and evaluate treatment effects. Traditional manual segmentation suffers from intra…	CONZE2024102349	PubMed		1	areas	none	151	FALSE	TRUE	FALSE
119	Enhanced brain tumor diagnosis using combined deep learning models and weight selection technique	Brain tumor classification is a critical task in medical imaging, as accurate diagnosis directly influences treatment planning and patient outcomes. Traditional methods often fall short in achieving the required precision due to the complex and heterogeneous nature of brain tumors. In this study, we propose an innovative approach to brain tumor multi-classification by leveraging an ensemble learn…	10.3389/fninf.2024.1444650	PubMed		1	areas	none	151	FALSE	TRUE	FALSE
129	Weakly Supervised Classification for Nasopharyngeal Carcinoma with Transformer in Whole Slide Images	Pathological examination of nasopharyngeal carcinoma (NPC) is an indispensable factor for diagnosis, guiding clinical treatment and judging prognosis. Traditional and fully supervised NPC diagnosis algorithms require manual delineation of regions of interest on the gigapixel of whole slide images (WSIs), which however is laborious and often biased. In this paper, we propose a weakly supervised fr…	Hu2024-qo	PubMed		1	areas	none	151	FALSE	TRUE	FALSE
130	A hybrid machine learning model for predicting gene expression from epigenetics across fungal species	Understanding and controlling gene expression in organisms is essential for optimizing biological processes, whether in service of bioeconomic processes, human health, or environmental regulation. Epigenetic modifications play a significant role in regulating gene expression by altering chromatin structure, DNA accessibility and protein binding. While a significant amount is known about the combi…	Weinstock2024.12.12.628183	biorxiv		1	areas	none	151	FALSE	TRUE	FALSE
131	Digital profiling of gene expression from histology images with linearized attention	Cancer is a heterogeneous disease requiring costly genetic profiling for better understanding and management. Recent advances in deep learning have enabled cost-effective predictions of genetic alterations from whole slide images (WSIs). While transformers have driven significant progress in non-medical domains, their application to WSIs lags behind due to high model complexity and limited datase…	Pizurica2024	PubMed		1	areas	none	151	FALSE	TRUE	FALSE
132	Enhancing personalized gene expression prediction from DNA sequences using genomic foundation models	Artificial intelligence (AI)/deep learning (DL) models that predict molecular phenotypes like gene expression directly from DNA sequences have recently emerged. While these models have proven effective at capturing the variation across genes, their ability to explain inter-individual differences has been limited. We hypothesize that the performance gap can be narrowed through the use of pre-train…	RAMPRASAD2024100347	PubMed		1	areas	none	151	FALSE	TRUE	FALSE
133	Evaluating Generative AI's Ability to Identify Cancer Subtypes in Publicly Available Structured Genetic Datasets	Genetic data play a crucial role in diagnosing and treating various diseases, reflecting a growing imperative to integrate these data into clinical care. However, significant barriers such as the structure of electronic health records (EHRs), insurance costs for genetic testing, and the interpretability of genetic results impede this integration. This paper explores solutions to these challenges …	jpm14101022	PubMed		1	areas	none	151	FALSE	TRUE	FALSE
134	MMGCN: Multi-modal multi-view graph convolutional networks for cancer prognosis prediction	Accurate prognosis prediction for cancer patients plays a significant role in the formulation of treatment strategies, considerably impacting personalized medicine. Recent advancements in this field indicate that integrating information from various modalities, such as genetic and clinical data, and developing multi-modal deep learning models can enhance prediction accuracy. However, most existin…	YANG2024108400	PubMed		1	areas	none	151	FALSE	TRUE	FALSE
135	Modeling and predicting single-cell multi-gene perturbation responses with scLAMBDA	Understanding cellular responses to genetic perturbations is essential for understanding gene regulation and phenotype formation. While high-throughput single-cell RNA-sequencing has facilitated detailed profiling of heterogeneous transcriptional responses to perturbations at the single-cell level, there remains a pressing need for computational models that can decode the mechanisms driving these…	Wang2024.12.04.626878	biorxiv		1	areas	none	151	FALSE	TRUE	FALSE
142	A Deep Attention-Based Encoder for the Prediction of Type 2 Diabetes Longitudinal Outcomes from Routinely Collected Health Care Data	Recent evidence indicates that Type 2 Diabetes Mellitus (T2DM) is a complex and highly heterogeneous disease involving various pathophysiological and genetic pathways, which presents clinicians with challenges in disease management. While deep learning models have made significant progress in helping practitioners manage T2DM treatments, several important limitations persist. In this paper we pro…	MANZINI2025126876	medrxiv		1	areas	none	151	FALSE	TRUE	FALSE
144	CPAE: Contrastive predictive autoencoder for unsupervised pre-training in health status prediction	Fully-supervised learning approaches have shown promising results in some health status prediction tasks using Electronic Health Records (EHRs). These traditional approaches rely on sufficient labeled data to learn from. However, in practice, acquiring large-scaled labeled medical data for various prediction tasks is often not feasible. Thus, it is of great interest to utilize contrastive pre-tra…	zhou2024mgimultimodalcontrastivepretraining	PubMed		1	areas	none	151	FALSE	TRUE	FALSE
149	Longitudinal modeling of multimorbidity trajectories using large language models	Multimorbidity, the co-occurrence of two or more chronic conditions within an individual, is a major and escalating global health challenge, complicating treatment regimens, straining healthcare resources, and worsening patient outcomes. The complex interplay of shared genetic predispositions, biological pathways, and socioeconomic factors underpins its development, but clinical and research effo…	Yang2024.10.02.24314786	medrxiv		1	areas	none	151	FALSE	TRUE	FALSE
155	Evaluating GPT-4-based ChatGPT's Clinical Potential on the NEJM Quiz	BackgroundGPT-4-based ChatGPT demonstrates significant potential in various industries; however, its potential clinical applications remain largely unexplored. MethodsWe employed the New England Journal of Medicine (NEJM) quiz "Image Challenge" from October 2021 to March 2023 to assess ChatGPTs clinical capabilities. The quiz, designed for healthcare professionals, tests the ability to analyze cl…	Ueda2024	medrxiv		1	areas	none	151	FALSE	TRUE	FALSE
161	Unpacking unstructured data: A pilot study on extracting insights from neuropathological reports of Parkinson's Disease patients using large language models	The aim of this study was to make unstructured neuropathological data, located in the NeuroBioBank (NBB), follow Findability, Accessibility, Interoperability, and Reusability principles and investigate the potential of large language models (LLMs) in wrangling unstructured neuropathological reports. By making the currently inconsistent and disparate data findable, our overarching goal was to enha…	Stroganov2023.09.12.557252	PubMed, biorxiv		1	areas	none	151	FALSE	TRUE	FALSE
168	The Future of Patient Education: AI-Driven Guide for Type 2 Diabetes	Introduction and aim The surging incidence of type 2 diabetes has become a growing concern for the healthcare sector. This chronic ailment, characterized by its complex blend of genetic and lifestyle determinants, has witnessed a notable increase in recent times, exerting substantial pressure on healthcare resources. As more individuals turn to online platforms for health guidance and embrace the…	Hernandez2023-ay	PubMed		1	areas	none	151	FALSE	TRUE	FALSE
169	Rapid Creation of Knowledge-Balanced Student Groups Using ChatGPT4	We demonstrated use of ChatGPT4 for efficient group formation in undergraduate medical education. ChatGPT4 created balanced groups considering students' backgrounds in microbiology, physiology, genetics, and immunology considerably faster than manual efforts. Manual refinements included gender balance and discipline distribution. Improvements included ChatGTP's ability to further incorporate GPA …	Laye2024-qg	PubMed		1	areas	none	151	FALSE	TRUE	FALSE
173	Large Language Models Need Holistically Thought in Medical Conversational QA	The medical conversational question answering (CQA) system aims at providing a series of professional medical services to improve the efficiency of medical care. Despite the success of large language models (LLMs) in complex reasoning tasks in various fields, such as mathematics, logic, and commonsense QA, they still need to improve with the increased complexity and specialization of the medical …	weng2023largelanguagemodelsneed	arXiv		1	areas	none	151	FALSE	TRUE	FALSE
174	Performance of Publicly Available Large Language Models on Internal Medicine Board-style Questions	Ongoing research attempts to benchmark large language models (LLM) against physicians' fund of knowledge by assessing LLM performance on medical examinations. No prior study has assessed LLM performance on internal medicine (IM) board examination questions. Limited data exists on how knowledge supplied to the models, derived from medical texts improves LLM performance. The performance of GPT-3.5,…	Tarabanis2024-er	PubMed		1	areas	none	151	FALSE	TRUE	FALSE
176	Artificial intelligence-generated patient information leaflets: a comparison of contents according to British Association of Dermatologists standards	Patient information leaflets (PILs) can supplement a clinical consultation and provide additional information for a patient to read in their own time. A wide range of PILs are available for distribution by the British Association of Dermatologists (BAD) and undergo rigorous review ahead of publication. In the UK, 7.1 million adults are estimated to have the reading age of a 9-year-old child and 4…	Verran2024-en	PubMed		1	areas	none	151	FALSE	TRUE	FALSE
181	ChatGPT as a bioinformatic partner	The advanced Large Language Model ChatGPT4o, developed by OpenAI, can be used in the field of bioinformatics to analyze and understand cross-reactive allergic reactions. This study explores the use of ChatGPT4o to support research on allergens, particularly in the cross-reactivity syndrome between cat and pork. Using a hypothetical clinical case of a child with a confirmed allergy to Fel d 2 (cat…	Mondillo2024.08.20.24312291	medrxiv		1	areas	none	151	FALSE	TRUE	FALSE
193	Toxic Epidermal Necrolysis in a Critically Ill African American Woman: A Case Report Written With ChatGPT Assistance	Stevens-Johnson syndrome (SJS) and toxic epidermal necrolysis (TEN) are life-threatening spectrum diseases in which a medication triggers a mucocutaneous reaction associated with severe necrosis and loss of epidermal integrity. The disease has a high mortality rate that can be assessed by dermatology scoring scales based on an affected total body surface area (TBSA). Sloughing of <10% TBSA is con…	Lantz2023-ub	PubMed		1	areas	none	151	FALSE	TRUE	FALSE
	A foundation model for clinical-grade computational pathology and rare cancers detection	The analysis of histopathology images with artificial intelligence aims to enable clinical decision support systems and precision medicine. The success of such applications depends on the ability to model the diverse patterns observed in pathology images. To this end, we present Virchow, the largest foundation model for computational pathology to date. In addition to the evaluation of biomarker p…	Vorontsov2024	PubMed		1	areas	none	151	FALSE	TRUE	FALSE
	Towards a general-purpose foundation model for computational pathology	Quantitative evaluation of tissue images is crucial for computational pathology (CPath) tasks, requiring the objective characterization of histopathological entities from whole-slide images (WSIs). The high resolution of WSIs and the variability of morphological features present significant challenges, complicating the large-scale annotation of data for high-performance applications. To address t…	Chen2024-rl	PubMed		1	areas	none	151	FALSE	TRUE	FALSE
	Generative Medical Event Models Improve with Scale	Realizing personalized medicine at scale calls for methods that distill insights from longitudinal patient journeys, which can be viewed as a sequence of medical events. Foundation models pretrained on large-scale medical event data represent a promising direction for scaling real-world evidence generation and generalizing to diverse downstream tasks. Using Epic Cosmos, a dataset with medical eve…	waxler2025generativemedicaleventmodels	arxiv		1	areas	none	151	FALSE	TRUE	FALSE
	MedGemma Technical Report	Artificial intelligence (AI) has significant potential in healthcare applications, but its training and deployment faces challenges due to healthcare's diverse data, complex tasks, and the need to preserve privacy. Foundation models that perform well on medical tasks and require less task-specific tuning data are critical to accelerate the development of healthcare AI applications. We introduce M…	sellergren2025medgemma	arxiv		1	areas	none	151	FALSE	TRUE	FALSE
	Effective gene expression prediction from sequence by integrating long-range interactions	How noncoding DNA determines gene expression in different cell types is a major unsolved problem, and critical downstream applications in human genetics depend on improved solutions. Here, we report substantially improved gene expression prediction accuracy from DNA sequences through the use of a deep learning architecture, called Enformer, that is able to integrate information from long-range in…	Avsec2021	PubMed		1	areas	none	151	FALSE	TRUE	FALSE
	CellFM: a large-scale foundation model pre-trained on transcriptomics of 100 million human cells	Single-cell sequencing provides transcriptomic profiling at single-cell resolution, uncovering cellular heterogeneity with unprecedented precision. Yet, current single cell data analysis suffers from the inherent data noises, batch effects, and sparsity, highlighting the requirement of a unified model to represent cellular states. To circumvent this problem, many recent efforts focus on training …	Zeng2025	PubMed		1	areas	none	151	FALSE	TRUE	FALSE
143	AI-Enhanced Sensemaking: Exploring the Design of a Generative AI-Based Assistant to Support Genetic Professionals	Generative AI has the potential to transform knowledge work, but further research is needed to understand how knowledge workers envision using and interacting with generative AI. We investigate the development of generative AI tools to support domain experts in knowledge work, examining task delegation and the design of human-AI interactions. Our research focused on designing a generative AI assi…	mastrianni2024aienhancedsensemakingexploringdesign	arXiv		1	areas, KN	none, NER/RE	151; 111	FALSE	TRUE	FALSE
145	Interpretation knowledge extraction for genetic testing via question-answer model	Sequencing-based genetic testing is widely used in biomedical research, including pathogenic microorganism detection with metagenomic next-generation sequencing (mNGS). The application of sequencing results to clinical diagnosis and treatment relies on various interpretation knowledge bases. Currently, the existing knowledge bases are primarily built through manual knowledge extraction. This meth…	Wang2024-hv	PubMed		1	areas, KN	none, NER/RE	151; 111	FALSE	TRUE	FALSE
86	BioDiscoveryAgent: An AI Agent for Designing Genetic Perturbation Experiments	Agents based on large language models have shown great potential in accelerating scientific discovery by leveraging their rich background knowledge and reasoning capabilities. In this paper, we introduce BioDiscoveryAgent, an agent that designs new experiments, reasons about their outcomes, and efficiently navigates the hypothesis space to reach desired solutions. We demonstrate our agent on the …	roohani2025biodiscoveryagentaiagentdesigning	arXiv		1	techniques	none	211	FALSE	TRUE	FALSE
183	ChatGPT- versus human-generated answers to frequently asked questions about diabetes: a Turing test-inspired survey among employees of a Danish diabetes center	BackgroundLarge language models have received enormous attention recently with some studies demonstrating their potential clinical value, despite not being trained specifically for this domain. We aimed to investigate whether ChatGPT, a language model optimized for dialogue, can answer frequently asked questions about diabetes. MethodsWe conducted a closed e-survey among employees of a large Dani…	Hulman2023-zp	medrxiv		1	techniques	none	211	FALSE	TRUE	FALSE
186	Genomic Foundationless Models: Pretraining Does Not Promise Performance	AO_SCPLOWBSTRACTC_SCPLOWThe success of Large Language Models has inspired the development of Genomic Foundation Models (GFMs) through similar pretraining techniques. However, the relationship between pretraining performance and effectiveness in downstream genomic tasks remains unclear. Additionally, the high computational cost of pre-training raises questions about its cost-efficiency. To assess …	Vishniakov2024.12.18.628606	biorxiv		1	techniques	none	211	FALSE	TRUE	FALSE
191	OpenAI o1-Preview vs. ChatGPT in Healthcare: A New Frontier in Medical AI Reasoning	This editorial explores the recent advancements in generative artificial intelligence with the newly-released OpenAI o1-Preview, comparing its capabilities to the traditional ChatGPT (GPT-4) model, particularly in the context of healthcare. While ChatGPT has shown many applications for general medical advice and patient interactions, OpenAI o1-Preview introduces new features with advanced reasoni…	Temsah2024-ux	PubMed		1	techniques	none	211	FALSE	TRUE	FALSE
208	AI-Powered Test Question Generation in Medical Education: The DailyMed Approach	IntroductionLarge language models (LLMs) presents opportunities to improve the efficiency and quality of tools in medical education, such as the generation of multiple-choice questions (MCQs). However, ensuring that these questions are clinically relevant, accurate, and easily accesible and reusable remains challenging. Here, we developed DailyMed, an online automated pipeline using LLMs to gener…		medrxiv		1	techniques	none	211	FALSE	TRUE	FALSE
216	Artificial Intelligence and Multiple Sclerosis	In this paper, we analyse the different advances in artificial intelligence (AI) approaches in multiple sclerosis (MS). AI applications in MS range across investigation of disease pathogenesis, diagnosis, treatment, and prognosis. A subset of AI, Machine learning (ML) models analyse various data sources, including magnetic resonance imaging (MRI), genetic, and clinical data, to distinguish MS fro…		PubMed		1	techniques	none	211	FALSE	TRUE	FALSE
	Big Bird: Transformers for Longer Sequences	Transformers-based models, such as BERT, have been one of the most successful deep learning models for NLP. Unfortunately, one of their core limitations is the quadratic dependency (mainly in terms of memory) on the sequence length due to their full attention mechanism. To remedy this, we propose, BigBird, a sparse attention mechanism that reduces this quadratic dependency to linear. We show that…	zaheer2020bigbird	arxiv		1	techniques	none	211	FALSE	TRUE	FALSE
	A platform for the biomedical application of large language models	Current-generation Large Language Models (LLMs) have stirred enormous interest in recent months, yielding great potential for accessibility and automation, while simultaneously posing significant challenges and risk of misuse. To facilitate interfacing with LLMs in the biomedical space, while at the same time safeguarding their functionalities through sensible constraints, we propose a dedicated,…	Lobentanzer2025-vu	Pubmed		1	techniques	none	211	FALSE	TRUE	FALSE
	BioAgents: Democratizing Bioinformatics Analysis with Multi-Agent Systems	Creating end-to-end bioinformatics workflows requires diverse domain expertise, which poses challenges for both junior and senior researchers as it demands a deep understanding of both genomics concepts and computational techniques. While large language models (LLMs) provide some assistance, they often fall short in providing the nuanced guidance needed to execute complex bioinformatics tasks, an…	mehandru2025bioagentsdemocratizingbioinformaticsanalysis	arxiv		1	techniques	none	211	FALSE	TRUE	FALSE
	Large Language Models for Biomedical Text Simplification: Promising But Not There Yet	In this system report, we describe the models and methods we used for our participation in the PLABA2023 task on biomedical abstract simplification, part of the TAC 2023 tracks. The system outputs we submitted come from the following three categories: 1) domain fine-tuned T5-like models including Biomedical-T5 and Lay-SciFive; 2) fine-tuned BARTLarge model with controllable attributes (via tokens…	li2024largelanguagemodelsbiomedical	arxiv		1	techniques	none	211	FALSE	TRUE	FALSE
	Do We Still Need Clinical Language Models?	Although recent advances in scaling large language models (LLMs) have resulted in improvements on many NLP tasks, it remains unclear whether these models trained primarily with general web text are the right tool in highly specialized, safety critical domains such as clinical text. Recent results have suggested that LLMs encode a surprising amount of medical knowledge. This raises an important qu…	lehman2023needclinicallanguagemodels	arxiv		1	techniques	none	211	FALSE	TRUE	FALSE
	Minimum Reporting Items for Clear Evaluation of Accuracy Reports of Large Language Models in Healthcare (MI-CLEAR-LLM)	Text-based and multimodal generative foundational models — in this article termed “large language models” (LLMs) — have the capability to process textual data and images due to their multimodal capabilities [1,2]. There has been a remarkable surge in published studies that report on the accuracy of LLMs in medical applications, reflecting LLMs’ potential to significantly reshape healthcare [3,4,5…	Park2024-vc	Pubmed		1	techniques	none	211	FALSE	TRUE	FALSE
	Federated Learning: Breaking Down Barriers in Global Genomic Research	Recent advancements in Next-Generation Sequencing (NGS) technologies have revolutionized genomic research, presenting unprecedented opportunities for personalized medicine and population genetics. However, issues such as data silos, privacy concerns, and regulatory challenges hinder large-scale data integration and collaboration. Federated Learning (FL) has emerged as a transformative solution, e…	genes15121650	PubMed		1	techniques	none	211	FALSE	TRUE	FALSE
	Secure and federated genome-wide association studies for biobank-scale datasets	Sharing data across institutions for genome-wide association studies (GWAS) would enhance the discovery of genetic variation linked to health and disease1,2. However, existing data-sharing regulations limit the scope of such collaborations3. Although cryptographic tools for secure computation promise to enable collaborative analysis with formal privacy guarantees, existing approaches either are c…	Cho2025	PubMed		1	techniques	none	211	FALSE	TRUE	FALSE
	Efficacy of federated learning on genomic data: a study on the UK Biobank and the 1000 Genomes Project	Combining training data from multiple sources increases sample size and reduces confounding, leading to more accurate and less biased machine learning models. In healthcare, however, direct pooling of data is often not allowed by data custodians who are accountable for minimizing the exposure of sensitive information. Federated learning offers a promising solution to this problem by training a mo…	10.3389/fdata.2024.1266031	PubMed		1	techniques	none	211	FALSE	TRUE	FALSE
113	Automatic facial axes standardization of 3D fetal ultrasound images	Craniofacial anomalies indicate early developmental disturbances and are usually linked to many genetic syndromes. Early diagnosis is critical, yet ultrasound (US) examinations often fail to identify these features. This study presents an AI-driven tool to assist clinicians in standardizing fetal facial axes/planes in 3D US, reducing sonographer workload and facilitating the facial evaluation. Ou…	alomar2024automaticfacialaxesstandardization	arXiv		1	data	none	221	FALSE	TRUE	FALSE
124	MCNMF-Unet: a mixture Conv-MLP network with multi-scale features fusion Unet for medical image segmentation	Recently, the medical image segmentation scheme combining Vision Transformer (ViT) and multilayer perceptron (MLP) has been widely used. However, one of its disadvantages is that the feature fusion ability of different levels is weak and lacks flexible localization information. To reduce the semantic gap between the encoding and decoding stages, we propose a mixture conv-MLP network with multi-sc…	Yuan2024-wp	PubMed		1	data	none	221	FALSE	TRUE	FALSE
125	NexToU: Efficient Topology-Aware U-Net for Medical Image Segmentation	Convolutional neural networks (CNN) and Transformer variants have emerged as the leading medical image segmentation backbones. Nonetheless, due to their limitations in either preserving global image context or efficiently processing irregular shapes in visual objects, these backbones struggle to effectively integrate information from diverse anatomical regions and reduce inter-individual variabil…	shi2023nextouefficienttopologyawareunet	arXiv		1	data	none	221	FALSE	TRUE	FALSE
128	TSCA-Net: Transformer based spatial-channel attention segmentation network for medical images	Deep learning architectures based on convolutional neural network (CNN) and Transformer have achieved great success in medical image segmentation. Models based on the encoder-decoder framework like U-Net have been successfully employed in many realistic scenarios. However, due to the low contrast between object and background, various shapes and scales of objects, and complex background in medica…	FU2024107938	PubMed		1	data	none	221	FALSE	TRUE	FALSE
178	CARDBiomedBench: A Benchmark for Evaluating Large Language Model Performance in Biomedical Research	Biomedical research requires sophisticated understanding and reasoning across multiple specializations. While large language models (LLMs) show promise in scientific applications, their capability to safely and accurately support complex biomedical research remains uncertain. We present CARDBiomedBench , a novel question-and-answer benchmark for evaluating LLMs in biomedical research. For our pil…	Bianchi2025.01.15.633272	PubMed,biorxiv		1	data	none	221	FALSE	TRUE	FALSE
190	One-Versus-Others Attention: Scalable Multimodal Integration for Biomedical Data	Multimodal learning models have become increasingly important as they surpass single-modality approaches on diverse tasks ranging from question-answering to autonomous driving. Despite the importance of multimodal learning, existing efforts focus on NLP applications, where the number of modalities is typically less than four (audio, video, text, images). However, data inputs in other domains, suc…	golovanevsky2024oneversusothersattentionscalablemultimodal	arXiv,PubMed		1	data	none	221	FALSE	TRUE	FALSE
164	Association of reviewer experience with discriminating human-written versus ChatGPT-written abstracts	To determine if reviewer experience impacts the ability to discriminate between human-written and ChatGPT-written abstracts. Thirty reviewers (10 seniors, 10 juniors, and 10 residents) were asked to differentiate between 10 ChatGPT-written and 10 human-written (fabricated) abstracts. For the study, 10 gynecologic oncology abstracts were fabricated by the authors. For each human-written abstract w…	LEVIN2024669	PubMed		1	biases	none	231	FALSE	TRUE	FALSE
189	MedLexSp - a medical lexicon for Spanish medical natural language processing	Medical lexicons enable the natural language processing (NLP) of health texts. Lexicons gather terms and concepts from thesauri and ontologies, and linguistic data for part-of-speech (PoS) tagging, lemmatization or natural language generation. To date, there is no such type of resource for Spanish. This article describes an unified medical lexicon for Medical Natural Language Processing in Spanis…	Campillos-Llanos2023	PubMed		1	biases	none	231	FALSE	TRUE	FALSE
194	Unmasking and Quantifying Racial Bias of Large Language Models in Medical Report Generation	Large language models like GPT-3.5-turbo and GPT-4 hold promise for healthcare professionals, but they may inadvertently inherit biases during their training, potentially affecting their utility in medical applications. Despite few attempts in the past, the precise impact and extent of these biases remain uncertain. Through both qualitative and quantitative analyses, we find that these models ten…	Yang2024-zv	arXiv,PubMed		1	biases	none	231	FALSE	TRUE	FALSE
319	What Goes In, Must Come Out: Generative Artificial Intelligence Does Not Present Algorithmic Bias Across Race and Gender in Medical Residency Specialties	Objective Artificial Intelligence (AI) has made significant inroads into various domains, including medicine, raising concerns about algorithmic bias. This study investigates the presence of biases in generative AI programs, with a specific focus on gender and racial representations across 19 medical residency specialties. Methodology This comparative study utilized DALL-E2 to generate faces repr…	Lin2024-yg	PubMed		1	biases	none	231	FALSE	TRUE	FALSE
	Ethical framework for responsible foundational models in medical imaging	The emergence of foundational models represents a paradigm shift in medical imaging, offering extraordinary capabilities in disease detection, diagnosis, and treatment planning. These large-scale artificial intelligence systems, trained on extensive multimodal and multi-center datasets, demonstrate remarkable versatility across diverse medical applications. However, their integration into clinica…	10.3389/fmed.2025.1544501	PubMed		1	biases	none	231	FALSE	TRUE	FALSE
	Ethical challenges and evolving strategies in the integration of artificial intelligence into clinical practice	Artificial intelligence (AI) has rapidly transformed various sectors, including healthcare, where it holds the potential to transform clinical practice and improve patient outcomes. However, its integration into medical settings brings significant ethical challenges that need careful consideration. This paper examines the current state of AI in healthcare, focusing on five critical ethical concer…	10.1371/journal.pdig.0000810	PubMed		1	biases	none	231	FALSE	TRUE	FALSE
20	Can Electronic care planning using AI Summarization Yield equal Documentation Quality? (EASY eDocQ)	ImportanceData, information and knowledge in health care has expanded exponentially over the last 50 years, leading to significant challenges with information overload and complex, fragmented care plans. Generative AI has the potential to facilitate summarization and integration of knowledge and wisdom to through rapid integration of data and information to enable efficient care planning. Objecti…		medrxiv		1			None	FALSE	TRUE	FALSE
28	Evaluation of GPT and BERT-based models on identifying proteinprotein interactions in biomedical text ========== Evaluation of GPT and BERT-based models on identifying protein-protein interactions in biomedical text	Detecting protein-protein interactions (PPIs) is crucial for understanding genetic mechanisms, disease pathogenesis, and drug design. However, with the fast-paced growth of biomedical literature, there is a growing need for automated and accurate extraction of PPIs to facilitate scientific knowledge discovery. Pre-trained language models, such as generative pre-trained transformers (GPT) and bidi…		PubMed, arXiv		1			None	FALSE	TRUE	FALSE
29	Fine-tuned large language models for answering questions about full-text biomedical research studies	BackgroundFew studies have explored the degree to which fine-tuning a large-language model (LLM) can improve its ability to answer a specific set of questions about a research study. MethodsWe created an instruction set comprising 250 marked-down studies of HIV drug resistance, 16 questions per study, answers to each question, and explanations for each answer. The questions were broadly relevant …		medrxiv		1			None	FALSE	TRUE	FALSE
39	Evaluating Computer Vision, Large Language, and Genome-Wide Association Models in a Limited Sized Patient Cohort for Pre-Operative Risk Stratification in Adult Spinal Deformity Surgery	Background: Adult spinal deformities (ASD) are varied spinal abnormalities, often necessitating surgical intervention when associated with pain, worsening deformity, or worsening function. Predicting post-operative complications and revision surgery is critical for surgical planning and patient counseling. Due to the relatively small number of cases of ASD surgery, machine learning applications h…		PubMed		1			None	FALSE	TRUE	FALSE
50	A transformer-based genomic prediction method fused with knowledge-guided module	Genomic prediction (GP) uses single nucleotide polymorphisms (SNPs) to establish associations between markers and phenotypes. Selection of early individuals by genomic estimated breeding value shortens the generation interval and speeds up the breeding process. Recently, methods based on deep learning (DL) have gained great attention in the field of GP. In this study, we explore the application o…		PubMed		1			None	FALSE	TRUE	FALSE
60	Enhancing recognition and interpretation of functional phenotypic sequences through fine-tuning pre-trained genomic models ========== Enhancing Recognition and Interpretation of Functional Phenotypic Sequences through Fine-Tuning Pre-Trained Genomic Models	Decoding human genomic sequences requires comprehensive analysis of DNA sequence functionality. Through computational and experimental approaches, researchers have studied the genotype-phenotype relationship and generate important datasets that help unravel complicated genetic blueprints. Thus, the recently developed artificial intelligence methods can be used to interpret the functions of those …		PubMed,biorxiv		1			None	FALSE	TRUE	FALSE
112	Artificial Intelligence ECG Analysis in Patients with Short QT Syndrome to Predict Life-Threatening Arrhythmic Events	Short QT syndrome (SQTS) is an inherited cardiac ion-channel disease related to an increased risk of sudden cardiac death (SCD) in young and otherwise healthy individuals. SCD is often the first clinical presentation in patients with SQTS. However, arrhythmia risk stratification is presently unsatisfactory in asymptomatic patients. In this context, artificial intelligence-based electrocardiogram …		PubMed		1			None	FALSE	TRUE	FALSE
150	PGSbuilder: An end-to-end platform for human genome association analysis and polygenic risk score predictions	Understanding the genetic basis of human complex diseases is increasingly important in the development of precision medicine. Over the last decade, genome-wide association studies (GWAS) have become a key technique for detecting associations between common diseases and single nucleotide polymorphisms (SNPs) present in a cohort of individuals. Alternatively, the polygenic risk score (PRS), which o…		biorxiv		1			None	FALSE	TRUE	FALSE
151	SylloBio-NLI: Evaluating Large Language Models on Biomedical Syllogistic Reasoning	Syllogistic reasoning is crucial for Natural Language Inference (NLI). This capability is particularly significant in specialized domains such as biomedicine, where it can support automatic evidence interpretation and scientific discovery. This paper presents SylloBio-NLI, a novel framework that leverages external ontologies to systematically instantiate diverse syllogistic arguments for biomedic…		arXiv		1			None	FALSE	TRUE	FALSE
159	Is Artificial Intelligence (AI) currently able to provide evidence-based scientific responses on methods that can improve the outcomes of embryo transfers? No	The rapid development of Artificial Intelligence (AI) has raised questions about its potential uses in different sectors of everyday life. Specifically in medicine, the question arose whether chatbots could be used as tools for clinical decision-making or patients' and physicians' education. To answer this question in the context of fertility, we conducted a test to determine whether current AI p…		PubMed		1			None	FALSE	TRUE	FALSE
167	Tabula Sapiens reveals transcription factor expression, senescence effects, and sex-specific features in cell types from 28 human organs and tissues	The Tabula Sapiens is a reference human cell atlas containing single cell transcriptomic data from more than two dozen organs and tissues. Here we report Tabula Sapiens 2.0 which includes data from nine new donors, doubles the number of cells in Tabula Sapiens, and adds four new tissues. This new data includes four donors with multiple organs contributed, thus providing a unique data set in which…		biorxiv		1			None	FALSE	TRUE	FALSE
195	[LORENZO'S OIL AND ADRENOLEUKODYSTROPHY EXAMINING AN ARTIFICIAL INTELLIGENCE TOOL INTENDED FOR CONDUCTING LITERATURE SEARCHES AND ANALYSES]	Adrenoleukodystrophy is a genetic metabolic disorder characterized by a heterogeneous phenotype. Its severe form, known as cerebral adrenoleukodystrophy, involves unpredictable cerebral damage and progressive central nervous system deterioration. This rare condition became famous because of a Hollywood movie in which the Italian parents of a child with the condition supposedly discovered a medica…		PubMed		1			None	FALSE	TRUE	FALSE
196	A deep network embedded with rough fuzzy discretization for OCT fundus image segmentation	The noise and redundant information are the main reasons for the performance bottleneck of medical image segmentation algorithms based on the deep learning. To this end, we propose a deep network embedded with rough fuzzy discretization (RFDDN) for OCT fundus image segmentation. Firstly, we establish the information decision table of OCT fundus image segmentation, and regard each category of segm…		PubMed		1			None	FALSE	TRUE	FALSE
197	A foundational large language model for edible plant genomes ========== A Foundational Large Language Model for Edible Plant Genomes	Significant progress has been made in the field of plant genomics, as demonstrated by the increased use of high-throughput methodologies that enable the characterization of multiple genome-wide molecular phenotypes. These findings have provided valuable insights into plant traits and their underlying genetic mechanisms, particularly in model plant species. Nonetheless, effectively leveraging them…		PubMed,biorxiv		1			None	FALSE	TRUE	FALSE
198	A graphSAGE discovers synergistic combinations of Gefitinib, paclitaxel, and Icotinib for Lung adenocarcinoma management by targeting human genes and proteins: the RAIN protocol	BackgroundAdenocarcinoma of the lung is the most common type of lung cancer, and it is characterized by distinct cellular and molecular features. It occurs when abnormal lung cells multiply out of control and form a tumor in the outer region of the lungs. Adenocarcinoma of the lung is a serious and life-threatening condition that requires effective and timely management to improve the survival an…		medrxiv		1			None	FALSE	TRUE	FALSE
199	A landmark federal interagency collaboration to promote data science in health care: Million Veteran Program-Computational Health Analytics for Medical Precision to Improve Outcomes Now	In 2016, the Department of Veterans Affairs (VA) and the Department of Energy (DOE) established an Interagency Agreement (IAA), the Million Veteran Program-Computational Health Analytics for Medical Precision to Improve Outcomes Now (MVP-CHAMPION) research collaboration. Oversight fell under the VA Office of Research Development (VA ORD) and DOE headquarters. An Executive Committee and 2 senior s…		PubMed		1			None	FALSE	TRUE	FALSE
200	A multi-task deep learning model based on comprehensive feature integration and self-attention mechanism for predicting response to anti-PD1/PD-L1	Immune checkpoint inhibitor (ICI) has been widely used in the treatment of advanced cancers, but predicting their efficacy remains challenging. Traditional biomarkers are numerous but exhibit heterogeneity within populations. For comprehensively utilizing the ICI-related biomarkers, we aim to conduct multidimensional feature selection and deep learning model construction. We used statistical and …		PubMed		1			None	FALSE	TRUE	FALSE
201	A new AI-assisted data standard accelerates interoperability in biomedical research	In this paper, we leveraged Large Language Models(LLMs) to accelerate data wrangling and automate labor-intensive aspects of data discovery and harmonization. This work promotes interoperability standards and enhances data discovery, facilitating AI-readiness in biomedical science with the generation of Common Data Elements (CDEs) as key to harmonizing multiple datasets. Thirty-one studies, vario…		PubMed,medrxiv		1			None	FALSE	TRUE	FALSE
202	A robust transformer-based pipeline of 3D cell alignment, denoise and instance segmentation on electron microscopy sequence images	Germline cells are critical for transmitting genetic information to subsequent generations in biological organisms. While their differentiation from somatic cells during embryonic development is well-documented in most animals, the regulatory mechanisms initiating plant germline cells are not well understood. To thoroughly investigate the complex morphological transformations of their ultrastruct…		PubMed		1			None	FALSE	TRUE	FALSE
203	A self-supervised framework for learning whole slide representations	Whole slide imaging is fundamental to biomedical microscopy and computational pathology. Previously, learning representations for gigapixel-sized whole slide images (WSIs) has relied on multiple instance learning with weak labels, which do not annotate the diverse morphologic features and spatial heterogeneity of WSIs. A high-quality self-supervised learning method for WSIs would provide transfer…		arXiv		1			None	FALSE	TRUE	FALSE
204	A Suite of Foundation Models Captures the Contextual Interplay Between Codons	In the canonical genetic code, many amino acids are assigned more than one codon. Work by us and others has shown that the choice of these synonymous codon is not random, and carries regulatory and functional consequences. Existing protein foundation models ignore this context-dependent role of coding sequence in shaping the protein landscape of the cell. To address this gap, we introduce cdsFM, …		biorxiv		1			None	FALSE	TRUE	FALSE
205	A Theoretical Exploration of Artificial Intelligence's Impact on Feto-Maternal Health from Conception to Delivery	The implementation of Artificial Intelligence (AI) in healthcare is enhancing diagnostic accuracy in clinical setups. The use of AI in healthcare is steadily increasing with advancing technology, extending beyond disease diagnosis to encompass roles in feto-maternal health. AI harnesses Machine Learning (ML), Natural Language Processing (NLP), Artificial Neural Networks (ANN), and computer vision…		PubMed		1			None	FALSE	TRUE	FALSE
206	A transformer-based unified multimodal framework for Alzheimer's disease assessment	In Alzheimer's disease (AD) assessment, traditional deep learning approaches have often employed separate methodologies to handle the diverse modalities of input data. Recognizing the critical need for a cohesive and interconnected analytical framework, we propose the AD-Transformer, a novel transformer-based unified deep learning model. This innovative framework seamlessly integrates structural …		PubMed		1			None	FALSE	TRUE	FALSE
207	AI-Guided Cancer Therapy for Patients with Coexisting Migraines	Background: Cancer remains a leading cause of death worldwide. Progress in its effective treatment has been hampered by challenges in personalized therapy, particularly in patients with comorbid conditions. The integration of artificial intelligence (AI) into patient profiling offers a promising approach to enhancing individualized anticancer therapy. Objective: This narrative review explores the…		PubMed		1			None	FALSE	TRUE	FALSE
209	An AI-Driven Framework for Discovery of BACE1 Inhibitors for Alzheimer's Disease	Alzheimers Disease (AD) is a progressive neurodegenerative disorder that affects over 51 million individuals globally. The {beta}-secretase (BACE1) enzyme is responsible for the production of amyloid beta (A{beta}) plaques in the brain. The accumulation of A{beta} plaques leads to neuronal death and the impairment of cognitive abilities, both of which are fundamental symptoms of AD. Thus, BACE1 h…		biorxiv		1			None	FALSE	TRUE	FALSE
210	An Improved Nested U-Net Network for Fluorescence In Situ Hybridization Cell Image Segmentation	Fluorescence in situ hybridization (FISH) is a powerful cytogenetic method used to precisely detect and localize nucleic acid sequences. This technique is proving to be an invaluable tool in medical diagnostics and has made significant contributions to biology and the life sciences. However, the number of cells is large and the nucleic acid sequences are disorganized in the FISH images taken usin…		PubMed		1			None	FALSE	TRUE	FALSE
211	Analysis of large-language model versus human performance for genetics questions	Large-language models like ChatGPT have recently received a great deal of attention. To assess ChatGPT in the field of genetics, we compared its performance to human respondents in answering genetics questions (involving 13,636 responses) that had been posted on social media platforms starting in 2021. Overall, ChatGPT did not perform significantly differently than human respondents, but did sign…		PubMed,medrxiv		1			None	FALSE	TRUE	FALSE
212	Anesthetic Management of a Patient With Juvenile Hyaline Fibromatosis: A Case Report Written With the Assistance of the Large Language Model ChatGPT	This case report was written with the assistance of the large language model known as ChatGPT, a form of generative artificial intelligence that can write grammatically correct and semantically meaningful prose on a multitude of topics. Here, it has assisted us in presenting a case of anesthetic management for a case of Juvenile Hyaline Fibromatosis (JHF), an extremely rare genetic disorder that …		PubMed		1			None	FALSE	TRUE	FALSE
213	Application of machine learning based genome sequence analysis in pathogen identification	Infectious diseases caused by pathogenic microorganisms pose a serious threat to human health. Despite advances in molecular biology, genetics, computation, and medicinal chemistry, infectious diseases remain a significant public health concern. Addressing the challenges posed by pathogen outbreaks, pandemics, and antimicrobial resistance requires concerted interdisciplinary efforts. With the dev…		PubMed		1			None	FALSE	TRUE	FALSE
214	Applications of artificial intelligence in clinical laboratory genomics	The transition from analog to digital technologies in clinical laboratory genomics is ushering in an era of "big data" in ways that will exceed human capacity to rapidly and reproducibly analyze those data using conventional approaches. Accurately evaluating complex molecular data to facilitate timely diagnosis and management of genomic disorders will require supportive artificial intelligence me…		PubMed		1			None	FALSE	TRUE	FALSE
215	Applications of Artificial Intelligence to Diagnosis of Neurodegenerative Diseases	Artificial Intelligence (AI) is an umbrella term that represents a new technology for simulating and expanding human intelligence by using machines and computer systems. It consists of methods such as machine learning (ML), deep learning (DL), and natural language processing (NLP). In the era of big data, AI has emerged as an essential tool for improving the detection of neurodegenerative disease…		PubMed		1			None	FALSE	TRUE	FALSE
217	Artificial Intelligence-Generated Scientific Literature: A Critical Appraisal	Review articles play a critical role in informing medical decisions and identifying avenues for future research. With the introduction of artificial intelligence (AI), there has been a growing interest in the potential of this technology to transform the synthesis of medical literature. Open AI's Generative Pre-trained Transformer (GPT-4) (Open AI Inc, San Francisco, CA) tool provides access to a…		PubMed		1			None	FALSE	TRUE	FALSE
218	Assessment of ChatGPT's performance on neurology written board examination questions	ChatGPT has shown promise in healthcare. To assess the utility of this novel tool in healthcare education, we evaluated ChatGPT's performance in answering neurology board exam questions. Neurology board-style examination questions were accessed from BoardVitals, a commercial neurology question bank. ChatGPT was provided a full question prompt and multiple answer choices. First attempts and additi…		PubMed		1			None	FALSE	TRUE	FALSE
219	Attitudes Toward Use of an APOL1 Genetic Testing Chatbot in Living Kidney Donor Evaluation: A Focus Group Study	Living kidney donor (LKD) candidates of African ancestry are increasingly asked to undergo Apolipoprotein L1 (APOL1) genetic testing during the donor evaluation process to better understand their risk of kidney disease. LKD candidates' attitudes about using a clinical chatbot on APOL1 remain unknown. This study builds on prior work to culturally adapt the Gia (Genetic Information Assistant) chatb…		PubMed		1			None	FALSE	TRUE	FALSE
220	Automated Derivation of Diagnostic Criteria for Lung Cancer using Natural Language Processing on Electronic Health Records: A pilot study	BackgroundThe digitisation of healthcare records has generated vast amounts of unstructured data, presenting opportunities for improvements in disease diagnosis when clinical coding falls short, such as in the recording of patient symptoms. This study presents an approach using natural language processing to extract clinical concepts from free-text which are used to automatically form diagnostic …		medrxiv, pubmed		1			None	FALSE	TRUE	FALSE
222	Beyond neuropsychological tests: AI speech analysis in PKU	Phenylketonuria (PKU) is a rare inherited metabolic disorder characterized by toxic phenylalanine (Phe) concentrations in blood and brain. State-of-the-art analyses of speech detected a dimension of verbal discourse providing insights that extend beyond those captured by existing paradigms to measure performance associated with biochemical markers in PKU. The Cookie Theft Picture Task provided a …		PubMed		1			None	FALSE	TRUE	FALSE
223	ChatGPT-A promising generative AI tool and its implications for cancer care	Since its launch, ChatGPT has taken the internet by storm and has the potential to be used broadly in the health care system, particularly in a setting such as medical oncology. ChatGPT is well suited to review and extract key content from records of patients with cancer, interpret next-generation sequencing reports, and offer a list of potential clinical trial options		PubMed		1			None	FALSE	TRUE	FALSE
224	Classification of clinically actionable genetic mutations in cancer patients	Personalized medicine in cancer treatment aims to treat each individual's cancer tumor uniquely based on the genetic sequence of the cancer patient and is a much more effective approach compared to traditional methods which involve treating each type of cancer in the same, generic manner. However, personalized treatment requires the classification of cancer-related genes once profiled, which is a…		PubMed		1			None	FALSE	TRUE	FALSE
225	Clinical signatures of genetic epilepsies precede diagnosis in electronic medical records of 32,000 individuals	An early genetic diagnosis can guide the time-sensitive treatment of individuals with genetic epilepsies. However, most genetic diagnoses occur long after disease onset. We aimed to identify early clinical features suggestive of genetic diagnoses in individuals with epilepsy through large-scale analysis of full-text electronic medical records. We extracted 89 million time-stamped standardized cli…		PubMed		1			None	FALSE	TRUE	FALSE
226	Computer-assisted patient identification tool in inborn errors of metabolism - potential for rare disease patient registry and big data analysis	Patient registries are crucial for rare disease management. However, manual registry construction is labor-intensive and often not user-friendly. Our goal is to establish Hong Kong's first computer-assisted patient identification tool for rare diseases, starting with inborn errors of metabolism (IEM). Patient data from 2010 to 2019 was retrieved from electronic databases. Through big data analyti…		PubMed		1			None	FALSE	TRUE	FALSE
227	Contrastive learning-based histopathological features infer molecular subtypes and clinical outcomes of breast cancer from unannotated whole slide images	The artificial intelligence-powered computational pathology has led to significant improvements in the speed and precision of tumor diagnosis, while also exhibiting substantial potential to infer genetic mutations and gene expression levels. However, current studies remain limited in predicting molecular subtypes and clinical outcomes in breast cancer. In this paper, we proposed a weakly supervis…		PubMed		1			None	FALSE	TRUE	FALSE
228	Conventional therapy induces tumor immunoediting and modulates the immune contexture in colorectal cancer	BackgroundCancer immunotherapies for patients with colorectal cancer (CRC) continue to lag behind other solid cancer types with the exception of 4% of patients with microsatellite-instable tumors. Thus, there is an urgent need to broaden the clinical benefit of checkpoint blockers to CRC by combining conventional therapies to sensitise tumors to immunotherapy. However, the impact of conventional …		biorxiv		1			None	FALSE	TRUE	FALSE
229	Current status of artificial intelligence methods for skin cancer survival analysis: a scoping review	Skin cancer mortality rates continue to rise, and survival analysis is increasingly needed to understand who is at risk and what interventions improve outcomes. However, current statistical methods are limited by inability to synthesize multiple data types, such as patient genetics, clinical history, demographics, and pathology and reveal significant multimodal relationships through predictive al…		PubMed		1			None	FALSE	TRUE	FALSE
230	Deep learning analyses of splicing variants identify the link of PCP4 with amyotrophic lateral sclerosis	Amyotrophic lateral sclerosis (ALS) is a severe motor neuron disease, with most sporadic cases lacking clear genetic causes. Abnormal pre-mRNA splicing is a fundamental mechanism in neurodegenerative diseases. For example, TAR DNA-binding protein 43 (TDP-43) loss-of-function (LOF) causes widespread RNA mis-splicing events in ALS. Additionally, splicing mutations are major contributors to neurolog…		PubMed		1			None	FALSE	TRUE	FALSE
231	Deep Learning on 777K Bulk Transcriptomes Unveils Human-Mouse Cross-Species Gene Disparities ========== Genes in Humans and Mice: Insights from Deep learning of 777K Bulk Transcriptomes	Mice are widely used as animal models in biomedical research, favored for their small size, ease of breeding, and anatomical and physiological similarities to humans1,2. However, discrepancies between mouse gene experimental results and the actual behavior of human genes are not uncommon, despite their shared DNA sequence similarity3-8. This suggests that DNA sequence similarity does not always r…		biorxiv		1			None	FALSE	TRUE	FALSE
232	DeepGenMon: A Novel Framework for Monkeypox Classification Integrating Lightweight Attention-Based Deep Learning and a Genetic Algorithm	Background: The rapid global spread of the monkeypox virus has led to serious issues for public health professionals. According to related studies, monkeypox and other types of skin conditions can spread through direct contact with infected animals, humans, or contaminated items. This disease can cause fever, headaches, muscle aches, and enlarged lymph nodes, followed by a rash that develops into…		PubMed		1			None	FALSE	TRUE	FALSE
233	Deriving comprehensive literature trends on multi-omics analysis studies in autism spectrum disorder using literature mining pipeline	Autism spectrum disorder (ASD) is characterized by highly heterogenous abnormalities in functional brain connectivity affecting social behavior. There is a significant progress in understanding the molecular and genetic basis of ASD in the last decade using multi-omics approach. Mining this large volume of biomedical literature for insights requires considerable amount of manual intervention for …		PubMed		1			None	FALSE	TRUE	FALSE
234	Detecting and Evaluating Medical Hallucinations in Large Vision Language Models	Large Vision Language Models (LVLMs) are increasingly integral to healthcare applications, including medical visual question answering and imaging report generation. While these models inherit the robust capabilities of foundational Large Language Models (LLMs), they also inherit susceptibility to hallucinations-a significant concern in high-stakes medical contexts where the margin for error is m…		arXiv		1			None	FALSE	TRUE	FALSE
235	Development of a culturally targeted chatbot to inform living kidney donor candidates of African ancestry about APOL1 genetic testing: a mixed methods study	Clinical chatbots are increasingly used to help integrate genetic testing into clinical contexts, but no chatbot exists for Apolipoprotein L1 (APOL1) genetic testing of living kidney donor (LKD) candidates of African ancestry. Our study aimed to culturally adapt and assess perceptions of the Gia® chatbot to help integrate APOL1 testing into LKD evaluation. Ten focus groups and post-focus group su…		PubMed		1			None	FALSE	TRUE	FALSE
236	Digital ECMT Cancer Trial Matching Tool: an Open Source Research Application to Support Oncologists in the Identification of Precision Medicine Clinical Trials	Matching patients with cancer to precision medicine clinical trials on the basis of their tumor genotype has the potential to improve outcomes for patients who have exhausted standard-of-care treatment options. However, the matching process presents a substantial challenge because of the number of clinical trials available. We describe a free, open source research tool designed to extract relevan…		PubMed		1			None	FALSE	TRUE	FALSE
237	Distinguishing clinical and genetic risk factors for suicidal ideation and behavior in a diverse hospital population	Suicidal ideation (SI) and behavior (SB) are major public health concerns, but risk factors for their development and progression are poorly understood. We used ICD codes and a natural language processing algorithm to identify individuals in a hospital biobank with SI-only, SB, and controls without either. We compared the profiles of SB and SI-only patients to controls, and each other, using phen…		medrxiv		1			None	FALSE	TRUE	FALSE
238	Echoes of Biases: How Stigmatizing Language Affects AI Performance	Electronic health records (EHRs) serve as an essential data source for the envisioned artificial intelligence (AI)-driven transformation in healthcare. However, clinician biases reflected in EHR notes can lead to AI models inheriting and amplifying these biases, perpetuating health disparities. This study investigates the impact of stigmatizing language (SL) in EHR notes on mortality prediction u…		arXiv		1			None	FALSE	TRUE	FALSE
239	Emerging Drug Combinations for Targeting Tongue Neoplasms Associated Proteins/Genes: Employing Graph Neural Networks within the RAIN Protocol	BackgroundTongue Neoplasms is a common form of malignancy, with squamous cell carcinoma of the tongue being the most frequently diagnosed type due to regular mechanical stimulation. Its prevalence remains on the rise among neoplastic cancer cases. Finding effective combinations of drugs to target the genetic and protein elements contributing to the development of Managing Tongue Neoplasms poses a…		biorxiv		1			None	FALSE	TRUE	FALSE
240	Enhanced family history-based algorithms increase the identification of individuals meeting criteria for genetic testing of hereditary cancer syndromes but would not reduce disparities on their own	This study aimed to 1) investigate algorithm enhancements for identifying patients eligible for genetic testing of hereditary cancer syndromes using family history data from electronic health records (EHRs); and 2) assess their impact on relative differences across sex, race, ethnicity, and language preference. The study used EHR data from a tertiary academic medical center. A baseline rule-base …		PubMed		1			None	FALSE	TRUE	FALSE
241	Enhancing patient representation learning with inferred family pedigrees improves disease risk prediction	Machine learning and deep learning are powerful tools for analyzing electronic health records (EHRs) in healthcare research. Although family health history has been recognized as a major predictor for a wide spectrum of diseases, research has so far adopted a limited view of family relations, essentially treating patients as independent samples in the analysis. To address this gap, we present ALI…		PubMed		1			None	FALSE	TRUE	FALSE
242	Estimating prevalence of rare genetic disease diagnoses using electronic health records in a children's hospital	Rare genetic diseases (RGDs) affect a significant number of individuals, particularly in pediatric populations. This study investigates the efficacy of identifying RGD diagnoses through electronic health records (EHRs) and natural language processing (NLP) tools, and analyzes the prevalence of identified RGDs for potential underdiagnosis at Cincinnati Children's Hospital Medical Center (CCHMC). E…		PubMed		1			None	FALSE	TRUE	FALSE
243	Etiology of Late-Onset Alzheimer's Disease, Biomarker Efficacy, and the Role of Machine Learning in Stage Diagnosis	Late-onset Alzheimer's disease (LOAD) is a subtype of dementia that manifests after the age of 65. It is characterized by progressive impairments in cognitive functions, behavioral changes, and learning difficulties. Given the progressive nature of the disease, early diagnosis is crucial. Early-onset Alzheimer's disease (EOAD) is solely attributable to genetic factors, whereas LOAD has multiple c…		PubMed		1			None	FALSE	TRUE	FALSE
244	Evaluation of the Rosa Chatbot Providing Genetic Information to Patients at Risk of Hereditary Breast and Ovarian Cancer: Qualitative Interview Study	Genetic testing has become an integrated part of health care for patients with breast or ovarian cancer, and the increasing demand for genetic testing is accompanied by an increasing need for easy access to reliable genetic information for patients. Therefore, we developed a chatbot app (Rosa) that is able to perform humanlike digital conversations about genetic BRCA testing. Before implementing …		PubMed		1			None	FALSE	TRUE	FALSE
246	Familial hypercholesterolaemia in children and adolescents from 48 countries: a cross-sectional study	Approximately 450 000 children are born with familial hypercholesterolaemia worldwide every year, yet only 2·1% of adults with familial hypercholesterolaemia were diagnosed before age 18 years via current diagnostic approaches, which are derived from observations in adults. We aimed to characterise children and adolescents with heterozygous familial hypercholesterolaemia (HeFH) and understand cur…		PubMed		1			None	FALSE	TRUE	FALSE
247	Feasibility of identifying factors related to Alzheimer's disease and related dementia in real-world data	A comprehensive understanding of factors associated with Alzheimers disease (AD) and AD-related dementias (AD/ADRD) will significantly enhance efforts when designing new studies to develop new treatments and identify high-risk populations for prevention. We reviewed existing meta-analyses and review articles on AD/ADRD risk and preventive factors, extracting 477 risk factors across 10 categories …		medrxiv, arXiv,PubMed		1			None	FALSE	TRUE	FALSE
248	Generating 3D Brain Tumor Regions in MRI using Vector-Quantization Generative Adversarial Networks	Medical image analysis has significantly benefited from advancements in deep learning, particularly in the application of Generative Adversarial Networks (GANs) for generating realistic and diverse images that can augment training datasets. However, the effectiveness of such approaches is often limited by the amount of available data in clinical settings. Additionally, the common GAN-based approa…		PubMed, arXiv		1			None	FALSE	TRUE	FALSE
249	Genetic counselors' utilization of ChatGPT in professional practice: A cross-sectional study	The precision medicine era has seen increased utilization of artificial intelligence (AI) in the field of genetics. We sought to explore the ways that genetic counselors (GCs) currently use the publicly accessible AI tool Chat Generative Pre-trained Transformer (ChatGPT) in their work. GCs in North America were surveyed about how ChatGPT is used in different aspects of their work. Descriptive sta…		PubMed		1			None	FALSE	TRUE	FALSE
250	Genetic deconvolution of embryonic and maternal cell-free DNA in spent culture medium of human preimplantation embryos through deep learning	Noninvasive preimplantation genetic testing for aneuploidy based on embryonic cell-free DNA (cfDNA) released in spent embryo culture media (SECM) has brought hope in selecting embryos that are most likely to implant and grow into healthy babies during assisted reproduction. However, maternal DNA contamination in SECM significantly hampers the reliability of embryonic chromosome ploidy profiles, l…		biorxiv		1			None	FALSE	TRUE	FALSE
251	Genetic influences on epilepsy outcomes: A whole-exome sequencing and health care records data linkage study	This study was undertaken to develop a novel pathway linking genetic data with routinely collected data for people with epilepsy, and to analyze the influence of rare, deleterious genetic variants on epilepsy outcomes. We linked whole-exome sequencing (WES) data with routinely collected primary and secondary care data and natural language processing (NLP)-derived seizure frequency information for…		PubMed		1			None	FALSE	TRUE	FALSE
252	Global hypomethylation in childhood asthma identified by genome-wide DNA-methylation sequencing preferentially affects enhancer regions	Childhood asthma is a result of a complex interaction of genetic and environmental components causing epigenetic and immune dysregulation, airway inflammation and impaired lung function. Although different microarray based EWAS studies have been conducted, the impact of epigenetic regulation in asthma development is still widely unknown. We have therefore applied unbiased whole genome bisulfite s…		PubMed		1			None	FALSE	TRUE	FALSE
253	Gpmb-yolo: a lightweight model for efficient blood cell detection in medical imaging	In the field of biomedical science, blood cell detection in microscopic images is crucial for aiding physicians in diagnosing blood-related diseases and plays a pivotal role in advancing medicine toward more precise and efficient treatment directions. Addressing the time-consuming and error-prone issues of traditional manual detection methods, as well as the challenge existing blood cell detectio…		PubMed		1			None	FALSE	TRUE	FALSE
254	Graph Attention Networks for Drug Combination Discovery: Targeting Pancreatic Cancer Genes with RAIN Protocol	BackgroundMalignant neoplasm of the pancreas (MNP), a highly lethal illness with bleak outlook and few therapeutic avenues, entails numerous cellular transformations. These include irregular proliferation of ductal cells, activation of stellate cells, initiation of epithelial-to-mesenchymal transition, and changes in cell shape, movement, and attachment. Discovering potent drug cocktails capable …		medrxiv		1			None	FALSE	TRUE	FALSE
255	Graph-Based Fusion of Imaging, Genetic and Clinical Data for Degenerative Disease Diagnosis	Graph learning methods have achieved noteworthy performance in disease diagnosis due to their ability to represent unstructured information such as inter-subject relationships. While it has been shown that imaging, genetic and clinical data are crucial for degenerative disease diagnosis, existing methods rarely consider how best to use their relationships. How best to utilize information from ima…		PubMed		1			None	FALSE	TRUE	FALSE
256	Harnessing explainable artificial intelligence for patient-to-clinical-trial matching: A proof-of-concept pilot study using phase I oncology trials	This study aims to develop explainable AI methods for matching patients with phase 1 oncology clinical trials using Natural Language Processing (NLP) techniques to address challenges in patient recruitment for improved efficiency in drug development. A prototype system based on modern NLP techniques has been developed to match patient records with phase 1 oncology clinical trial protocols. Four c…		PubMed		1			None	FALSE	TRUE	FALSE
257	Healthcare utilization and clinical characteristics of genetic epilepsy in electronic health records	Understanding the clinical characteristics and medical treatment of individuals affected by genetic epilepsies is instrumental in guiding selection for genetic testing, defining the phenotype range of these rare disorders, optimizing patient care pathways and pinpointing unaddressed medical need by quantifying healthcare resource utilization. To date, a matched longitudinal cohort study encompass…		PubMed		1			None	FALSE	TRUE	FALSE
258	Healthcare utilization and clinical characteristics of genetic epilepsy syndromes: a longitudinal case-control study of electronic health records	BackgroundUnderstanding disease progression, age-specific comorbidities, medical treatment patterns, and unmet needs can help improve the care pathway of individuals with rare genetic epilepsies. A matched longitudinal cohort study has not been performed for these variables from childhood to adolescence across the whole phenome. MethodsWe identified individuals with likely genetic and non-genetic…		medrxiv		1			None	FALSE	TRUE	FALSE
259	High clinical burden of classical homocystinuria in the United States: a retrospective analysis	Classical homocystinuria (HCU) is a rare genetic metabolic disorder resulting in elevated homocysteine and methionine levels. The clinical characteristics and associated complications of HCU are well documented. However, there is limited published research on the clinical burden of patients with HCU, especially stratified by total homocysteine (tHcy) levels. This study aimed to describe the overa…		PubMed		1			None	FALSE	TRUE	FALSE
260	Identification of pancreatic cancer risk factors from clinical notes using natural language processing	Screening for pancreatic ductal adenocarcinoma (PDAC) is considered in high-risk individuals (HRIs) with established PDAC risk factors, such as family history and germline mutations in PDAC susceptibility genes. Accurate assessment of risk factor status is provider knowledge-dependent and requires extensive manual chart review by experts. Natural Language Processing (NLP) has shown promise in aut…		PubMed		1			None	FALSE	TRUE	FALSE
261	Identifying Family Structures from Obituaries and Matching them to Patients in an Electronic Heath Record	Family data is a valuable data source in bioinformatic research. This is because family members often share common genetic and environmental exposures. Collecting this family data is traditionally very labor intensive but advances in electronic health record (EHR) data mining has proven useful when identifying pedigrees linked to longitudinal health histories. These are called e-pedigrees. Unfort…		PubMed,biorxiv		1			None	FALSE	TRUE	FALSE
262	Implementation of a culturally competent APOL1 genetic testing programme into living donor evaluation: A two-site, non-randomised, pre-post trial design	While living donor (LD) kidney transplantation is the optimal treatment for patients with kidney failure, LDs assume a higher risk of future kidney failure themselves. LDs of African ancestry have an even greater risk of kidney failure post-donation than White LDs. Because evidence suggests that Apolipoprotein L1 (APOL1) risk variants contribute to this greater risk, transplant nephrologists are …		PubMed		1			None	FALSE	TRUE	FALSE
263	Improving Automated Deep Phenotyping Through Large Language Models Using Retrieval Augmented Generation	Diagnosing rare genetic disorders relies on precise phenotypic and genotypic analysis, with the Human Phenotype Ontology (HPO) providing a standardized language for capturing clinical phenotypes. Traditional HPO tools, such as Doc2HPO and ClinPhen, employ concept recognition to automate phenotype extraction but struggle with incomplete phenotype assignment, often requiring intensive manual review…		PubMed,medrxiv		1			None	FALSE	TRUE	FALSE
264	Improving performance in colorectal cancer histology decomposition using deep and ensemble machine learning	In routine colorectal cancer management, histologic samples stained with hematoxylin and eosin are commonly used. Nonetheless, their potential for defining objective biomarkers for patient stratification and treatment selection is still being explored. The current gold standard relies on expensive and time-consuming genetic tests. However, recent research highlights the potential of convolutional…		PubMed		1			None	FALSE	TRUE	FALSE
265	Innovative Implementation Strategies for Familial Hypercholesterolemia Cascade Testing: The Impact of Genetic Counseling	The IMPACT-FH study implemented strategies (packet, chatbot, direct contact) to promote family member cascade testing for familial hypercholesterolemia (FH). We evaluated the impact of genetic counseling (GC) on medical outcomes, strategy selection, and cascade testing. Probands (i.e., patients with FH) were recommended to complete GC and select sharing strategies. Comparisons were performed for …		PubMed		1			None	FALSE	TRUE	FALSE
266	Integrating clinical pharmacology and artificial intelligence: potential benefits, challenges, and role of clinical pharmacologists	The integration of artificial intelligence (AI) into clinical pharmacology could be a potential approach for accelerating drug discovery and development, improving patient care, and streamlining medical research processes. We reviewed the current state of AI applications in clinical pharmacology, focusing on drug discovery and development, precision medicine, pharmacovigilance, and other ventures…		PubMed		1			None	FALSE	TRUE	FALSE
267	Integrating large scale genetic and clinical information to predict cases of heart failure	BackgroundHeart failure (HF) is a major cause of death globally. Prediction of HF risk and early initiation of treatment could mitigate disease progression. ObjectivesThe study aimed to improve the prediction accuracy of HF by integrating genome-wide association studies (GWAS)- and electronic health records (EHR)-derived risk scores. MethodsWe previously performed the largest HF GWAS to date with…		medrxiv		1			None	FALSE	TRUE	FALSE
268	Interpretable Droplet Digital PCR Assay for Trustworthy Molecular Diagnostics	Accurate molecular quantification is essential for advancing research and diagnostics in fields such as infectious diseases, cancer biology, and genetic disorders. Droplet digital PCR (ddPCR) has emerged as a gold standard for achieving absolute quantification. While computational ddPCR technologies have advanced significantly, achieving automatic interpretation and consistent adaptability across…		arXiv		1			None	FALSE	TRUE	FALSE
269	Is artificial intelligence getting too much credit in medical genetics?	Artificial intelligence has lately proven useful in the field of medical genetics. It is already being used to interpret genome sequences and diagnose patients based on facial recognition. More recently, large-language models (LLMs) such as ChatGPT have been tested for their capacity to provide medical genetics information. It was found that ChatGPT performed similarly to human respondents in fac…		PubMed		1			None	FALSE	TRUE	FALSE
270	Knowledge Graph-based Thought: a knowledge graph enhanced LLMs framework for pan-cancer question answering	BackgroundIn recent years, Large Language Models (LLMs) have shown promise in various domains, notably in biomedical sciences. However, their real-world application is often limited by issues like erroneous outputs and hallucinatory responses. ResultsWe developed the Knowledge Graph-based Thought (KGT) framework, an innovative solution that integrates LLMs with Knowledge Graphs (KGs) to improve t…		biorxiv		1			None	FALSE	TRUE	FALSE
271	Knowledge graph-based thought: a knowledge graph-enhanced LLM framework for pan-cancer question answering	In recent years, large language models (LLMs) have shown promise in various domains, notably in biomedical sciences. However, their real-world application is often limited by issues like erroneous outputs and hallucinatory responses. We developed the knowledge graph-based thought (KGT) framework, an innovative solution that integrates LLMs with knowledge graphs (KGs) to improve their initial resp…		PubMed		1			None	FALSE	TRUE	FALSE
272	Latent Diffusion For Conditional Generation of Molecules	AO_SCPLOWBSTRACTC_SCPLOWDesigning a small molecule therapeutic is a challenging multi-parameter optimization problem. Key properties, such as potency, selectivity, bioavailability, and safety must be jointly optimized to deliver an effective clinical candidate. We present COATI-LDM, a novel application of latent diffusion models to the conditional generation of property-optimized, drug-like small…		biorxiv		1			None	FALSE	TRUE	FALSE
273	Leveraging hierarchical structures for genetic block interaction studies using the hierarchical transformer	Initially introduced in 1909 by William Bateson, classic epistasis (genetic variant interaction) refers to the phenomenon that one variant prevents another variant from a different locus from manifesting its effects. The potential effects of genetic variant interactions on complex diseases have been recognized for the past decades. Moreover, It has been studied and demonstrated that leveraging th…		PubMed,medrxiv		1			None	FALSE	TRUE	FALSE
275	Linguistic profile automated characterisation in pluripotential clinical high-risk mental state (CHARMS) conditions: methodology of a multicentre observational study	Language is usually considered the social vehicle of thought in intersubjective communications. However, the relationship between language and high-order cognition seems to evade this canonical and unidirectional description (ie, the notion of language as a simple means of thought communication). In recent years, clinical high at-risk mental state (CHARMS) criteria (evolved from the Ultra-High-Ri…		PubMed		1			None	FALSE	TRUE	FALSE
276	LumVertCancNet: A novel 3D lumbar vertebral body cancellous bone location and segmentation method based on hybrid Swin-transformer	Lumbar vertebral body cancellous bone location and segmentation is crucial in an automated lumbar spine processing pipeline. Accurate and reliable analysis of lumbar spine image is expected to advantage practical medical diagnosis and population-based analysis of bone strength. However, the design of automated algorithms for lumbar spine processing is demanding due to significant anatomical varia…		PubMed		1			None	FALSE	TRUE	FALSE
277	Machine learning-based donor permission extraction from informed consent documents	With more clinical trials are offering optional participation in the collection of bio-specimens for biobanking comes the increasing complexity of requirements of informed consent forms. The aim of this study is to develop an automatic natural language processing (NLP) tool to annotate informed consent documents to promote biorepository data regulation, sharing, and decision support. We collected…		PubMed		1			None	FALSE	TRUE	FALSE
278	Modeling cancer dependency with deep graph models	A fundamental premise for precision oncology is a catalog of diverse actionable targets that could enable personalized treatment. Large scale Genome-wide lost-of-function screens such as cancer dependency map have systematically identified single gene vulnerabilities in numerous cell lines. However, it remains challenging to scale such analyses to many clinical samples and untangle molecular netw…		biorxiv		1			None	FALSE	TRUE	FALSE
279	Mouse-Geneformer: A Deep Learning Model for Mouse Single-Cell Transcriptome and Its Cross-Species Utility	Deep learning techniques are increasingly utilized to analyze large-scale single-cell RNA sequencing (scRNA-seq) data, offering valuable insights from complex transcriptome datasets. Geneformer, a pre-trained model using a Transformer Encoder architecture and human scRNA-seq datasets, has demonstrated remarkable success in human transcriptome analysis. However, given the prominence of the mouse, …		biorxiv		1			None	FALSE	TRUE	FALSE
280	Multi-ancestry genome- and phenome-wide association studies of diverticular disease in electronic health records with natural language processing enriched phenotyping algorithm	Diverticular disease (DD) is one of the most prevalent conditions encountered by gastroenterologists, affecting ~50% of Americans before the age of 60. Our aim was to identify genetic risk variants and clinical phenotypes associated with DD, leveraging multiple electronic health record (EHR) data sources of 91,166 multi-ancestry participants with a Natural Language Processing (NLP) technique. We …		PubMed		1			None	FALSE	TRUE	FALSE
281	Multi-modal deep learning improves grain yield prediction in wheat breeding by fusing genomics and phenomics	Developing new crop varieties with superior performance is highly important to ensure robust and sustainable global food security. The speed of variety development is limited by long field cycles and advanced generation selections in plant breeding programs. While methods to predict yield from genotype or phenotype data have been proposed, improved performance and integrated models are needed. We…		PubMed		1			None	FALSE	TRUE	FALSE
282	Multi-view graph learning for deciphering the dominant cell communication assembly of downstream functional events from single-cell RNA-seq data ======================== scDCA: deciphering the dominant cell communication assembly of downstream functional events from single-cell RNA-seq data	Cell-cell communications (CCCs) involve signaling from multiple sender cells that collectively impact downstream functional processes in receiver cells. Currently, computational methods are lacking for quantifying the contribution of pairwise combinations of cell types to specific functional processes in receiver cells (e.g. target gene expression or cell states). This limitation has impeded unde…		biorxiv, PubMed		1			None	FALSE	TRUE	FALSE
283	Multiomic analyses implicate a neurodevelopmental program in the pathogenesis of cerebral arachnoid cysts	Cerebral arachnoid cysts (ACs) are one of the most common and poorly understood types of developmental brain lesion. To begin to elucidate AC pathogenesis, we performed an integrated analysis of 617 patient-parent (trio) exomes, 152,898 human brain and mouse meningeal single-cell RNA sequencing transcriptomes and natural language processing data of patient medical records. We found that damaging …		PubMed		1			None	FALSE	TRUE	FALSE
284	nanoBERT: A deep learning model for gene agnostic navigation of the nanobody mutational space	Nanobodies are a subclass of immunoglobulins, whose binding site consists of only one peptide chain, bestowing favorable biophysical properties. Recently, the first nanobody therapy was approved, paving the way for further clinical applications of this antibody format. Further development of nanobody-based therapeutics could be streamlined by computational methods. One of such methods is infillin…		PubMed, biorxiv		1			None	FALSE	TRUE	FALSE
285	Natural history of rare diseases using natural language processing of narrative unstructured electronic health records: The example of Dravet syndrome	The increasing implementation of electronic health records allows the use of advanced text-mining methods for establishing new patient phenotypes and stratification, and for revealing outcome correlations. In this study, we aimed to explore the electronic narrative clinical reports of a cohort of patients with Dravet syndrome (DS) longitudinally followed at our center, to identify the capacity of…		PubMed		1			None	FALSE	TRUE	FALSE
287	Natural Language Processing in medicine and ophthalmology: A review for the 21st-century clinician	Natural Language Processing (NLP) is a subfield of artificial intelligence that focuses on the interaction between computers and human language, enabling computers to understand, generate, and derive meaning from human language. NLP's potential applications in the medical field are extensive and vary from extracting data from Electronic Health Records -one of its most well-known and frequently ex…		PubMed		1			None	FALSE	TRUE	FALSE
288	NeoGx: Machine-Recommended Rapid Genome Sequencing for Neonates	Genetic disease is common in the Level IV Neonatal Intensive Care Unit (NICU), but neonatology providers are not always able to identify the need for genetic evaluation. We trained a machine learning (ML) algorithm to predict the need for genetic testing within the first 18 months of life using health record phenotypes. For a decade of NICU patients, we extracted Human Phenotype Ontology (HPO) te…		PubMed,medrxiv		1			None	FALSE	TRUE	FALSE
289	OncoCTMiner: streamlining precision oncology trial matching via molecular profile analysis	SummaryOncoCTMiner is an innovative platform that streamlines precision oncology trial matching by integrating genetic profile analysis and clinical data. It utilizes manual tagging and automated entity recognition to identify six major biomedical concepts within clinical trial records. The platform currently contains a database of over 457,000 clinical trials, enabling quick and advanced search …		PubMed,medrxiv		1			None	FALSE	TRUE	FALSE
290	Parameter-Efficient Fine-Tuning Medical Multimodal Large Language Models for Medical Visual Grounding	Multimodal Large Language Models (MLLMs) inherit the superior text understanding capabilities of LLMs and extend these capabilities to multimodal scenarios. These models achieve excellent results in the general domain of multimodal tasks. However, in the medical domain, the substantial training costs and the requirement for extensive medical data pose challenges to the development of medical MLLM…		arXiv		1			None	FALSE	TRUE	FALSE
291	Phenome-wide identification of therapeutic genetic targets, leveraging knowledge graphs, graph neural networks, and UK Biobank data	The ongoing expansion of human genomic datasets propels therapeutic target identification; however, extracting gene-disease associations from gene annotations remains challenging. Here, we introduce Mantis-ML 2.0, a framework integrating AstraZeneca's Biological Insights Knowledge Graph and numerous tabular datasets, to assess gene-disease probabilities throughout the phenome. We use graph neural…		PubMed		1			None	FALSE	TRUE	FALSE
292	Precision Phenotyping for Curating Research Cohorts of Patients with Post-Acute Sequelae of COVID-19 (PASC) as a Diagnosis of Exclusion	Scalable identification of patients with the post-acute sequelae of COVID-19 (PASC) is challenging due to a lack of reproducible precision phenotyping algorithms and the suboptimal accuracy, demographic biases, and underestimation of the PASC diagnosis code (ICD-10 U09.9). In a retrospective case-control study, we developed a precision phenotyping algorithm for identifying research cohorts of PAS…		PubMed,medrxiv		1			None	FALSE	TRUE	FALSE
293	Predicting BRCA mutation and stratifying targeted therapy response using multimodal learning: a multicenter study	The status of BRCA1/2 genes plays a crucial role in the treatment decision-making process for multiple cancer types. However, due to high costs and limited resources, a demand for BRCA1/2 genetic testing among patients is currently unmet. Notably, not all patients with BRCA1/2 mutations achieve favorable outcomes with poly (ADP-ribose) polymerase inhibitors (PARPi), indicating the necessity for r…		PubMed		1			None	FALSE	TRUE	FALSE
294	Predicting Openness of Communication in Families With Hereditary Breast and Ovarian Cancer Syndrome: Natural Language Processing Analysis	In health care research, patient-reported opinions are a critical element of personalized medicine and contribute to optimal health care delivery. The importance of integrating natural language processing (NLP) methods to extract patient-reported opinions has been gradually acknowledged over the past years. One form of NLP is sentiment analysis, which extracts and analyses information by detectin…		PubMed		1			None	FALSE	TRUE	FALSE
295	Preliminary Screening for Hereditary Breast and Ovarian Cancer Using an AI Chatbot as a Genetic Counselor: Clinical Study	Hereditary breast and ovarian cancer (HBOC) is a major type of hereditary cancer. Establishing effective screening to identify high-risk individuals for HBOC remains a challenge. We developed a prototype of a chatbot system that uses artificial intelligence (AI) for preliminary HBOC screening to determine whether individuals meet the National Comprehensive Cancer Network BRCA1/2 testing criteria.…		PubMed		1			None	FALSE	TRUE	FALSE
296	Prescreening in oncology trials using medical records. Natural language processing applied on lung cancer multidisciplinary team meeting reports	Defining profiles of patients that could benefit from relevant anti-cancer treatments is essential. An increasing number of specific criteria are necessary to be eligible to specific anti-cancer therapies. This study aimed to develop an automated algorithm able to detect patient and tumor characteristics to reduce the time-consuming prescreening for trial inclusions without delay. Hence, 640 anon…		PubMed		1			None	FALSE	TRUE	FALSE
297	Prospects of evolution-based artificial intelligence models in genome-wide studies to stratify genetic risk variants in nonalcoholic fatty liver disease	The emergence of genome-wide association studies (GWAS) has identified genetic traits and polymorphisms that are associated with the progression of nonalcoholic fatty liver disease (NAFLD). Phospholipase domain-containing 3 and transmembrane 6 superfamily member 2 are genes commonly associated with NAFLD phenotypes. However, there are fewer studies and replicability in lesser-known genes such as …		PubMed		1			None	FALSE	TRUE	FALSE
298	PubMed and Beyond: Biomedical Literature Search in the Age of Artificial Intelligence	Biomedical research yields a wealth of information, much of which is only accessible through the literature. Consequently, literature search is an essential tool for building on prior knowledge in clinical and biomedical research. Although recent improvements in artificial intelligence have expanded functionality beyond keyword-based search, these advances may be unfamiliar to clinicians and rese…		arXiv		1			None	FALSE	TRUE	FALSE
299	Rare disease variant curation from literature: assessing gaps with creatine transport deficiency in focus	Approximately 4-8% of the world suffers from a rare disease. Rare diseases are often difficult to diagnose, and many do not have approved therapies. Genetic sequencing has the potential to shorten the current diagnostic process, increase mechanistic understanding, and facilitate research on therapeutic approaches but is limited by the difficulty of novel variant pathogenicity interpretation and t…		PubMed		1			None	FALSE	TRUE	FALSE
300	RegEMR: a natural language processing system to automatically identify premature ovarian decline from Chinese electronic medical records	The ovarian reserve is a reservoir for reproductive potential. In clinical practice, early detection and treatment of premature ovarian decline characterized by abnormal ovarian reserve tests is regarded as a critical measure to prevent infertility. However, the relevant data are typically stored in an unstructured format in a hospital's electronic medical record (EMR) system, and their retrieval…		PubMed		1			None	FALSE	TRUE	FALSE
301	Role of artificial intelligence in predicting neurological outcomes in postcardiac resuscitation	Being an extremely high mortality rate condition, cardiac arrest cases have rightfully been evaluated via various studies and scoring factors for effective resuscitative practices and neurological outcomes postresuscitation. This narrative review aims to explore the role of artificial intelligence (AI) in predicting neurological outcomes postcardiac resuscitation. The methodology involved a detai…		PubMed		1			None	FALSE	TRUE	FALSE
302	SAFPred: synteny-aware gene function prediction for bacteria using protein embeddings	Today, we know the function of only a small fraction of the protein sequences predicted from genomic data. This problem is even more salient for bacteria, which represent some of the most phylogenetically and metabolically diverse taxa on Earth. This low rate of bacterial gene annotation is compounded by the fact that most function prediction algorithms have focused on eukaryotes, and conventiona…		PubMed		1			None	FALSE	TRUE	FALSE
303	SAP: Synteny-aware gene function prediction for bacteria using protein embeddings	Today, we know the function of only a small fraction of the protein sequences predicted from genomic data. This problem is even more salient for bacteria, which represent some of the most phylogenetically and metabolically diverse taxa on Earth. This low rate of bacterial gene annotation is compounded by the fact that most function prediction algorithms have focused on eukaryotes, and conventiona…		PubMed,biorxiv		1			None	FALSE	TRUE	FALSE
304	Sars-escape network for escape prediction of SARS-COV-2	Viruses have coevolved with their hosts for over millions of years and learned to escape the host's immune system. Although not all genetic changes in viruses are deleterious, some significant mutations lead to the escape of neutralizing antibodies and weaken the immune system, which increases infectivity and transmissibility, thereby impeding the development of antiviral drugs or vaccines. Accur…		PubMed		1			None	FALSE	TRUE	FALSE
305	SciConNav: Knowledge navigation through contextual learning of extensive scientific research trajectories	New knowledge builds upon existing foundations, which means an interdependent relationship exists between knowledge, manifested in the historical development of the scientific system for hundreds of years. By leveraging natural language processing techniques, this study introduces the Scientific Concept Navigator (SciConNav), an embedding-based navigation model to infer the "knowledge pathway" fr…		arXiv		1			None	FALSE	TRUE	FALSE
306	Semi-Automated Data Curation from Biomedical Literature	Data curation is a bottleneck for many informatics pipelines. A specific example of this is aggregating data from preclinical studies to identify novel genetic pathways for atherosclerosis in humans. This requires extracting data from published mouse studies such as the perturbed gene and its impact on lesion sizes and plaque inflammation, which is non-trivial. Curation efforts are resource-heavy…		PubMed		1			None	FALSE	TRUE	FALSE
307	TaeC: A manually annotated text dataset for trait and phenotype extraction and entity linking in wheat breeding literature	Wheat varieties show a large diversity of traits and phenotypes. Linking them to genetic variability is essential for shorter and more efficient wheat breeding programs. A growing number of plant molecular information networks provide interlinked interoperable data to support the discovery of gene-phenotype interactions. A large body of scientific literature and observational data obtained in-fie…		PubMed		1			None	FALSE	TRUE	FALSE
308	Text-based Integration of Mutational Profiles for Classification and Biomarker Identification of Intraductal Papillary Mucinous Neoplasms of the Pancreas	MotivationIntraductal Papillary Mucinous Neoplasms (IPMNs) are a common cystic precursor for pancreatic ductal adenocarcinoma (PDAC). Detecting these pre-malignant lesions poses a challenge for diagnostic tools due to their relatively low occurrence rate. However, a better understanding of the lesions composition could enable effective decision-making, risk assessment, treatment selection, and, m…		medrxiv		1			None	FALSE	TRUE	FALSE
309	The Case for Retaining Natural Language Descriptions of Phenotypes in Plant Databases and a Web Application as Proof of Concept	Similarities in phenotypic descriptions can be indicative of shared genetics, metabolism, and stress responses, to name a few. Finding and measuring similarity across descriptions of phenotype is not straightforward, with previous successes in computation requiring a great deal of expert data curation. Natural language processing of free text descriptions of phenotype is often less resource inten…		biorxiv		1			None	FALSE	TRUE	FALSE
310	The clinical and genetic spectrum of paediatric speech and language disorders in 52,143 individuals	Speech and language disorders are known to have a substantial genetic contribution. Although frequently examined as components of other conditions, research on the genetic basis of linguistic differences as separate phenotypic subgroups has been limited so far. Here, we performed an in-depth characterization of speech and language disorders in 52,143 individuals, reconstructing clinical histories…		PubMed,medrxiv		1			None	FALSE	TRUE	FALSE
311	The Monarch Initiative in 2024: an analytic platform integrating phenotypes, genes and diseases across species	Bridging the gap between genetic variations, environmental determinants, and phenotypic outcomes is critical for supporting clinical diagnosis and understanding mechanisms of diseases. It requires integrating open data at a global scale. The Monarch Initiative advances these goals by developing open ontologies, semantic data models, and knowledge graphs for translational research. The Monarch App…		PubMed		1			None	FALSE	TRUE	FALSE
312	Transfer Learning Of Gene Expression Using Reactome	AO_SCPLOWBSTRACTC_SCPLOWIn clinical research, translating findings from model organisms to human applications remains challenging due to biological differences between species as well as limitations of orthologous, and homologous, gene comparisons, which is fraugt with information loss as well as many-to-many mapping. To address these issues, we introduce a novel Universal Gene Embedding (UGE) mo…		biorxiv		1			None	FALSE	TRUE	FALSE
313	Uptake of Cancer Genetic Services for Chatbot vs Standard-of-Care Delivery Models: The BRIDGE Randomized Clinical Trial	Increasing numbers of unaffected individuals could benefit from genetic evaluation for inherited cancer susceptibility. Automated conversational agents (ie, chatbots) are being developed for cancer genetics contexts; however, randomized comparisons with standard of care (SOC) are needed. To examine whether chatbot and SOC approaches are equivalent in completion of pretest cancer genetic services …		PubMed		1			None	FALSE	TRUE	FALSE
314	Use of topic modeling to assess research trends in the journal Gynecologic Oncology	There is scant research identifying thematic trends within medical research. This work may provide insight into how a given field values certain topics. We assessed the feasibility of using a machine learning approach to determine the most common research themes published in Gynecologic Oncology over a thirty-year period and to subsequently evaluate how interest in these topics changed over time.…		PubMed		1			None	FALSE	TRUE	FALSE
315	Using a Natural Language Processing Approach to Support Rapid Knowledge Acquisition	Implementing artificial intelligence to extract insights from large, real-world clinical data sets can supplement and enhance knowledge management efforts for health sciences research and clinical care. At Vanderbilt University Medical Center (VUMC), the in-house developed Word Cloud natural language processing system extracts coded concepts from patient records in VUMC's electronic health record…		PubMed		1			None	FALSE	TRUE	FALSE
316	Using LLMs to label medical papers according to the CIViC evidence model	We introduce the sequence classification problem CIViC Evidence to the field of medical NLP. CIViC Evidence denotes the multi-label classification problem of assigning labels of clinical evidence to abstracts of scientific papers which have examined various combinations of genomic variants, cancer types, and treatment approaches. We approach CIViC Evidence using different language models: We fine…		arXiv		1			None	FALSE	TRUE	FALSE
317	Virtual Labs and Designer Bugs - Generative AI, Synthetic Biology and National Security	AI technologies can pose a major national security concern. AI programs could be used to develop chemical and biological agents which circumvent existing protective measures or medical treatments, or to design pathogens with capabilities they do not naturally possess (gain-of-function research). Although Australia has a strong legislative framework relating to research into genetically modified o…		PubMed		1			None	FALSE	TRUE	FALSE
318	ViTally Consistent: Scaling Biological Representation Learning for Cell Microscopy	Large-scale cell microscopy screens are used in drug discovery and molecular biology research to study the effects of millions of chemical and genetic perturbations on cells. To use these images in downstream analysis, we need models that can map each image into a feature space that represents diverse biological phenotypes consistently, in the sense that perturbations with similar biological effe…		arXiv		1			None	FALSE	TRUE	FALSE
320	Z-flipon variants reveal the many roles of Z-DNA and Z-RNA in health and disease	Identifying roles for Z-DNA remains challenging given their dynamic nature. Here, we perform genome-wide interrogation with the DNABERT transformer algorithm trained on experimentally identified Z-DNA forming sequences (Z-flipons). The algorithm yields large performance enhancements (F1 = 0.83) over existing approaches and implements computational mutagenesis to assess the effects of base substit…		PubMed		1			None	FALSE	TRUE	FALSE
