# Supplementary material for: A systematic review on the generative AI applications in human medical genetics
Source: Front Genet. 2026 Jan 20;16:1694070. doi: 10.3389/fgene.2025.1694070 (PMC12863965; doi:10.3389/fgene.2025.1694070)
Supplement: Supplementary file 9 [file Table1.csv]

title	abstract	source	relevance	review?	used?	not_relevant	partly_relevant	relevant
[The regulatory relationship between RagA and Nprl2 in Drosophila gut development]	The gastrointestinal tract is the largest digestive organ and the largest immune organ and detoxification organ, which is vital to the health of the body. Drosophila is a classic model organism, and its gut is highly similar to mammalian gut in terms of cell composition and genetic regulation, therefore can be used as a good model for studying gut development. target of rapmaycin complex 1 (TORC1…	PubMed	0			TRUE	FALSE	FALSE
16S rRNA gene sequencing for bacterial identification and infectious disease diagnosis	16S rRNA gene sequence is the most common housekeeping genetic marker to study bacterial phylogeny and taxonomy. Therefore, 16S rRNA gene sequencing has the potential to identify novel bacteria and diagnose bacteria. This study compared 16S rRNA gene sequencing with conventional PCR for bacterial identification and disease diagnosis. The bacterial community in healthy and diseased hosts was analy…	biorxiv	0			TRUE	FALSE	FALSE
3D-bioprinted patient-specific organotypic bone model mimicking mineralization dysregulation in FKBP10-related osteogenesis imperfecta	Osteogenesis imperfecta (OI) is a heterogeneous group of rare genetic diseases characterized by increased bone fragility and deformities. The pathomechanisms of OI are poorly understood, hindering the development of disease-specific therapy. Addressing the limited understanding of OI and the lack of targeted treatments remains a challenge, given its varied symptoms and large clinical spectrum. An…	biorxiv	0			TRUE	FALSE	FALSE
A complex mechanism translating variation of a simple genetic architecture into alternative life-histories	Linking genes to traits is a central goal in biology. Despite progress in discovering genes associated with trait differences, a poor understanding of the functional mechanisms underlying genetic associations leaves us critically far from connecting genetic and phenotypic variation. This knowledge-gap is particularly large in multifaceted phenotypes of ecological relevance such as life-history tr…	biorxiv	0			TRUE	FALSE	FALSE
A conserved role for ALG10/ALG10B and the N-glycosylation pathway in the sleep-epilepsy axis	Congenital disorders of glycosylation (CDG) comprise a class of inborn errors of metabolism resulting from pathogenic variants in genes coding for enzymes involved in the asparagine-linked glycosylation of proteins. Unexpectedly to date, no CDG has been described for ALG10, encoding the alpha-1,2-glucosyltransferase catalyzing the final step of lipid-linked oligosaccharide biosynthesis. Genome-wi…	medrxiv	0			TRUE	FALSE	FALSE
A cryptic microdeletion del(12)(p11.21p11.23) within an unbalanced translocation t(7;12)(q21.13;q23.1) implicates new candidate loci for intellectual disability and Kallmann syndrome	In a patient diagnosed with both Kallmann syndrome (KS) and intellectual disability (ID), who carried an apparently balanced translocation t(7;12)(q22;q24)dn, array comparative genomic hybridization (aCGH) disclosed a cryptic heterozygous 4.7 Mb deletion del(12)(p11.21p11.23), unrelated to the translocation breakpoint. This novel discovery prompted us to consider the possibility that the combinat…	PubMed	0			TRUE	FALSE	FALSE
A narrative review of genes associated with liver fibrosis in biliary atresia	Biliary atresia (BA) is characterized by biliary inflammation and obstruction. In the later phase, liver fibrosis occurs. Although the etiology of BA is believed to be multi-factorial, genetic predisposition has been proposed to play a critical role in the pathogenesis. This review aimed to provide an updated summary of the genes that have been reported to be involved in BA-associated liver fibro…	PubMed	0			TRUE	FALSE	FALSE
A novel RYR1 variant in an infant with a unique fetal presentation of central core disease	Ryanodine receptor type 1-related disorder (RYR1-RD) is the most common subgroup of congenital myopathies with a wide phenotypic spectrum ranging from mild hypotonia to lethal fetal akinesia. Genetic testing for myopathies is imperative as the diagnosis informs counseling regarding prognosis and recurrence risk, treatment options, monitoring, and clinical management. However, diagnostic challenge…	PubMed	0			TRUE	FALSE	FALSE
A Personalised 3D+t Mesh Generative Model for Unveiling Normal Heart Dynamics	Understanding the structure and motion of the heart is crucial for diagnosing and managing cardiovascular diseases, the leading cause of global death. There is wide variation in cardiac shape and motion patterns, that are influenced by demographic, anthropometric and disease factors. Unravelling the normal patterns of shape and motion, as well as understanding how each individual deviates from th…	arXiv	0			TRUE	FALSE	FALSE
A randomized double-blind placebo-controlled clinical trial of Guanfacine Extended Release for aggression and self-injurious behavior associated with Prader-Willi Syndrome	IntroductionPrader-Willi Syndrome (PWS), a rare genetic disorder, affects development and behavior, frequently resulting in self-injury, aggression, hyperphagia, oppositional behavior, impulsivity and over-activity causing significant morbidity. Currently, limited therapeutic options are available to manage these neuropsychiatric manifestations. The aim of this clinical trial was to assess the ef…	medrxiv	0			TRUE	FALSE	FALSE
A rare case of uncharacterized autoinflammatory disease: Patient carrying variations in NLRP3 and TNFRSF1A genes	Tumor necrosis factor type 1A receptor-associated periodic syndrome (TRAPS) and cryopyrin-associated autoinflammatory syndrome (CAPS) are rare monogenic autoinflammatory diseases (AIDs) mainly caused by pathogenic variations in the TNFRSF1A and NLRP3 genes, respectively. Here, we describe a unique patient presenting with symptoms overlapping both TRAPS and CAPS, without known pathogenic variants …	PubMed	0			TRUE	FALSE	FALSE
A recently collected Xanthomonas translucens isolate encodes TAL effectors distinct from older, less virulent isolates	Xanthomonas translucens, the causal agent of bacterial leaf streak disease (BLS) in cereals, is a re-emerging pathogen that is becoming increasingly destructive across the world. While BLS has caused yield losses in the past, there is anecdotal evidence that newer isolates may be more virulent. We observed that two Xanthomonas translucens isolates collected from two sites in Colorado are more agg…	biorxiv	0			TRUE	FALSE	FALSE
A Recurrent Mutation in Growth Hormone Receptor (GHR) Gene Underlying Laron-type Dwarfism in a Pakistani Family	Laron syndrome (LS) is a rare autosomal recessively segregating disorder of severe short stature. The condition is characterized by short limbs, delayed puberty, hypoglycemia in infancy, and obesity. Mutations in growth hormone receptor (GHR) have been implicated in LS; hence, it is also known as growth hormone insensitivity syndrome (MIM-262500). Here we represent a consanguineous Pakistani fami…	PubMed	0			TRUE	FALSE	FALSE
A review of treatment options employed in relapsed/refractory AML	Acute myeloid leukemia [AML] is a heterogenous group of primary hematopoietic neoplasms arising from myeloid precursor cells. Up to 50% of patients failed to achieve remission with initial therapy and go on to develop refractory AML. Whenever possible, enrollment in a clinical trial in view of the paucity of evidence surrounding a clearly superior treatment modality is recommended, and the therap…	PubMed	0			TRUE	FALSE	FALSE
A ubiquitous mobile genetic element disarms a bacterial antagonist of the gut microbiota	DNA transfer is ubiquitous in the gut microbiota, especially among species of Bacteroidales. In silico analyses have revealed hundreds of mobile genetic elements shared between these species, yet little is known about the phenotypes they encode, their effects on fitness, or pleiotropic consequences for the recipients genome. Here, we show that acquisition of a ubiquitous integrative and conjugati…	biorxiv	0			TRUE	FALSE	FALSE
A Unifying Hypothesis for the Genome Dynamics Proposed to Underlie Neuropsychiatric Phenotypes	The sheer number of gene variants and the extent of the observed clinical and molecular heterogeneity recorded in neuropsychiatric disorders (NPDs) could be due to the magnified downstream effects initiated by a smaller group of genomic higher-order alterations in response to endogenous or environmental stress. Chromosomal common fragile sites (CFS) are functionally linked with microRNAs, gene co…	PubMed	0			TRUE	FALSE	FALSE
Aberrant Platelet Aggregation as Initial Presentation of Essential Thrombocythemia: Failure of Entero-Coated Aspirin to Reduce Platelet Hyperactivation	Essential thrombocythemia (ET) is a myeloproliferative neoplasm variant characterized by excessive production of platelets. Since the most common cause of mortality and morbidity in ET patients is thrombosis, the excessive production of platelets may cause thrombotic events. However, little is known about the function of platelets in ET. We report a female patient who presented as asymptomatic, w…	PubMed	0			TRUE	FALSE	FALSE
Accessory Spleen Mimicking an Intrahepatic Neoplasm: A Rare Case Report	Accessory spleen and splenosis are two types of ectopic spleen. An accessory spleen can be found in various sites in the abdomen, but an intrahepatic accessory spleen is very rare though many case reports of intrahepatic splenosis are available. This case report presents the incidental diagnosis of accessory spleen in the liver of a 57-year-old male while undergoing laparoscopic diaphragmatic rep…	PubMed	0			TRUE	FALSE	FALSE
Acute myocardial infarction, 90 Cardiovascular proteins and Paroxysmal ventricular tachycardia: a Mendelian randomization study	BackgroundPrevious studies have shown that acute myocardial infarction (AMI) may be associated with paroxysmal ventricular tachycardia (PVT). However, the causal effect between AMI and PVT, and whether cardiovascular proteins act as a mediator remain unclear. MethodsThe genetic data of AMI, 90 Cardiovascular proteins (CVPs) and PVT were obtained from large-scale genome-wide association studies (G…	medrxiv	0			TRUE	FALSE	FALSE
Adolescent environmental enrichment induces social resilience and alters neural gene expression in a selectively bred rodent model with anxious phenotype	Stress is a major influence on mental health status; the ways that individuals respond to or copes with stressors determine whether they are negatively affected in the future. Stress responses are established by an interplay between genetics, environment, and life experiences. Psychosocial stress is particularly impactful during adolescence, a critical period for the development of mood disorders…	biorxiv	0			TRUE	FALSE	FALSE
Advancing Understanding of Inequities in Rare Disease Genomics	PurposeAdvances in genomic research have led to the diagnosis of rare, early-onset diseases for thousands of individuals. Unfortunately, the benefits of advanced genetic diagnostic technology are not distributed equitably among the population, as has been seen in many other healthcare contexts. Even quantifying and describing inequities in genetic diagnostic yield is challenging due to variation …	medrxiv	0			TRUE	FALSE	FALSE
Alternative mRNA Splicing and Polyadenylation Events are Synchronous with Podocyte Injury and Slit Diaphragm Dysregulation in Glomerular Disease Models	BackgroundGlomerular disease, often characterized by podocyte injury and proteinuria, can lead to chronic kidney disease and end stage kidney disease. We hypothesized that the glomerular pathophysiology is associated with alternative mRNA processing, such as alternative splicing (AS) and polyadenylation (APA), of glomerular genes and especially of critical podocyte, slit diaphragm and matrix gene…	biorxiv	0			TRUE	FALSE	FALSE
An integrative taxonomic treatment of the Mycetophilidae (Diptera: Bibionomorpha) from Singapore reveals 115 new species on 730km2	Abstract"Open ended" or "dark taxa" are species-rich clades that are so abundant and diverse that conventional taxonomic methods tend to struggle with the onslaught of specimens and species. New approaches based on presorting specimens to putative species with low-cost DNA barcodes may make tackling these taxa manageable. However, this will still require limiting the geographic scope of taxonomic…	biorxiv	0			TRUE	FALSE	FALSE
An Unusual Case of Pheochromocytoma Associated with von Hippel-Lindau Disease and Lynch Syndrome During Pregnancy	Pheochromocytomas (PCCs) and/or paragangliomas (PGLs) are a challenge to diagnose during pregnancy because of elusive signs and testing difficulties. We report a 25-year-old woman with no pertinent medical history who presented to the hospital with hypertension, vision loss, and weakness and was initially diagnosed with preeclampsia. Imaging showed hemangioblastomas in the medulla and thoracic sp…	PubMed	0			TRUE	FALSE	FALSE
Ancient biomolecules suggest learned foraging strategy in extinct cave bears	Studying the behavioural ecology of long-extinct species is challenging due to the difficulty in measuring the behavioural phenotype and correlating this with genetic and environmental factors. However, a multidisciplinary approach integrating isotope analysis of diet and ancient DNA analysis of genetic relationships offers a potential framework to test the proximate causes of dietary preferences…	biorxiv	0			TRUE	FALSE	FALSE
Anti-inflammatory immunomodulation for the treatment of Congenital Diaphragmatic Hernia	Congenital diaphragmatic hernia (CDH) is a rare disease where the diaphragm does not develop properly altering lung development with no established therapy. We have analyzed the effect of anti-inflammatory immunomodulators that influence macrophage activation in animal CDH models. In the widely-used nitrofen-induced model of CDH in pregnant rats, administration of a single dose of atypical Toll-l…	biorxiv	0			TRUE	FALSE	FALSE
APOGEE 2: multi-layer machine-learning model for the interpretable prediction of mitochondrial missense variants	APOGEE 2 is a mitochondrially-centered ensemble method designed to improve the accuracy of pathogenicity predictions for interpreting missense mitochondrial variants. Built on the joint consensus recommendations by the American College of Medical Genetics and Genomics/Association for Molecular Pathology (ACMG/AMP), APOGEE 2 features an improved machine learning method and a curated training set f…	biorxiv	0			TRUE	FALSE	FALSE
Are COVID-19 Polymorphisms in ACE and ACE2 Prognosis Predictors?	Regardless of the containment of the SARS-CoV-2 pandemic, it remains paramount to comprehensively understand its underlying mechanisms to mitigate potential future health and economic impacts, comparable to those experienced throughout the course of the pandemic. The angiotensin-converting enzyme 2 (ACE2) provides anchorage for SARS-CoV-2 binding, thus implicating that ACE and ACE2 might contribu…	PubMed	0			TRUE	FALSE	FALSE
ARGai 1.0: A GAN augmented in silico approach for identifying resistant genes and strains in E. coli using vision transformer	The emergence of infectious disease and antibiotic resistance in bacteria like Escherichia coli (E. coli) shows the necessity for novel computational techniques for identifying essential genes that contribute to resistance. The task of identifying resistant strains and multi-drug patterns in E. coli is a major challenge with whole genome sequencing (WGS) and next-generation sequencing (NGS) data.…	PubMed	0			TRUE	FALSE	FALSE
Associations between DNA methylation and cognitive function in early-stage hormone receptor-positive breast cancer patients	BackgroundApproximately one-third of breast cancer (BC) patients show poorer cognitive function (CF) before receiving adjuvant therapy compared with age-matched healthy controls. However, the biological mechanisms driving CF variation in the context of BC remain unclear. In this study, we aimed to identify genes and biological pathways associated with CF in postmenopausal women with early-stage h…	medrxiv	0			TRUE	FALSE	FALSE
Auto- and paracrine rewiring of NIX-mediated mitophagy by insulin-like growth factor-binding protein 7 in septic AKI escalates inflammation-coupling tubular damage	Inflammation-coupling tubular damage (ICTD) contributes to pathogenesis of septic acute kidney injury (AKI), in which insulin-like growth factor-binding protein 7 (IGFBP-7) serves as a biomarker for risk stratification. The current study aims to discern how IGFBP-7 signalling influences ICTD, the mechanisms that underlie this process and whether blockade of the IGFBP-7-dependent ICTD might have t…	PubMed	0			TRUE	FALSE	FALSE
Behavioral and genetic markers of susceptibility to escalate fentanyl intake	BackgroundThe "loss of control" over drug consumption, present in opioid use disorder (OUD) and known as escalation of intake, is well-established in preclinical rodent models. However, little is known about how antecedent behavioral characteristics, such as valuation of hedonic reinforcers prior to drug use, may impact the trajectory of fentanyl intake over time. Moreover, it is unclear if disti…	biorxiv	0			TRUE	FALSE	FALSE
biobank.cy: The Biobank of Cyprus past, present and future	BackgroundThe Cyprus Biobank collects biosamples, medical and lifestyle information with the aim of reaching 16,500 Cypriots aged [&ge;]18-years, by year 2027, as part of a multitasked EU funded project. Volunteers are both from the general population and from disease cohorts of focused research projects, who amongst others will contribute to canvas the architecture of the Cyprus human genome and…	medrxiv	0			TRUE	FALSE	FALSE
Biochemical identification of prepubertal boys with Klinefelter syndrome by combined reproductive hormone profiling using machine learning	Klinefelter syndrome (KS) is the most common sex chromosome disorder and genetic cause of infertility in males. A highly variable phenotype contributes to the fact that a large proportion of cases are never diagnosed. Typical hallmarks in adults include small testes and azoospermia which may prompt biochemical evaluation that typically shows extremely high follicle-stimulating hormone and low/und…	PubMed	0			TRUE	FALSE	FALSE
Blau syndrome with persistent fetal vasculature: a case report	Blau Syndrome (BS) is a rare autosomal dominant noncaseous granulomatous disease caused by mutations in the NOD2 gene. The disease is characterized by granulomatous dermatitis, symmetrical arthritis, and uveitis, which, if left untreated, can progress to blindness. The diagnosis of BS can be challenging because of its rarity and overlap with other rheumatologic disorders. Early detection of ocula…	PubMed	0			TRUE	FALSE	FALSE
Case Report: Multiple prolactinomas in a young man with Kallmann syndrome and familial hypocalciuric hypercalcemia	The occurrence of prolactinomas in sex hormone treated patients with central hypogonadism is extremely rare. We present a Caucasian male patient who was diagnosed with Kallmann syndrome (KS) at age 15 years. Testosterone treatment was started. At age 26 the patient presented with mild headache. MRI revealed two separate pituitary adenomas along with the absence of the olfactory bulbs. Given the p…	PubMed	0			TRUE	FALSE	FALSE
Cellular contributions to ictal population signals	ObjectiveThe amplitude of ictal activity is a defining feature of epileptic seizures, but the determinants of this amplitude have not been identified. Clinically, ictal amplitudes are measured electrographically (using e.g. EEG, ECoG, and depth electrodes), but these methods do not enable the assessment of the activity of individual neurons. To identify the cellular determinants of the ictal sign…	biorxiv	0			TRUE	FALSE	FALSE
Central precocious puberty in Prader-Willi syndrome: a narrative review	Prader-Willi syndrome (PWS, OMIM176270) is a rare genetic disorder with recognizable dysmorphic features and multisystemic consequences such as endocrine, neurocognitive and metabolic ones. Although most patients with Prader-Willi syndrome exhibit hypogonadotropic hypogonadism, there is variability regarding sexual maturation, with precocious puberty occurring in rare cases. Our aim is to elabora…	PubMed	0			TRUE	FALSE	FALSE
Central precocious puberty: a review of diagnosis, treatment, and outcomes	Central precocious puberty (CPP) refers to early activation of the hypothalamic-pituitary-gonadal (HPG) axis and is manifested by breast development in girls or testicular enlargement in boys before the normal physiological age ranges. CPP can be precipitated by intracranial pathology, exposure to high levels of sex steroids, or environmental risk factors, but most cases are idiopathic. Monogenic…	PubMed	0			TRUE	FALSE	FALSE
Changes in social behaviour with alterations of MAPK3 and KCTD13/CUL3 pathways in two new outbred rat models for the 16p11.2 syndromes with autism spectrum disorders	Copy number variations (CNVs) of the human 16p11.2 locus are associated with several developmental/neurocognitive syndromes. Particularly, deletion and duplication of this genetic interval are found in patients with autism spectrum disorders, intellectual disability and other psychiatric traits. The high gene density associated with the region and the strong phenotypic variability of incomplete p…	biorxiv	0			TRUE	FALSE	FALSE
Chemogenetic stimulation of phrenic motor output and diaphragm activity	Impaired respiratory motor output contributes to morbidity and mortality in many neurodegenerative diseases and neurologic injuries. We investigated if expressing designer receptors exclusively activated by designer drugs (DREADDs) in the mid-cervical spinal cord could effectively stimulate phrenic motor output to increase diaphragm activation. Two primary questions were addressed: 1) does effect…	biorxiv	0			TRUE	FALSE	FALSE
Chronic Staphylococcus aureus infection of osteocytes promotes an intracellular viable-but-non-culturable phenotype	Introductory paragraphInfectious osteomyelitis is a potentially severe disease with an increased incidence of 10% over the last 10 years (1, 2) and a 20% recurrence rate creating chronic infections (3). Diagnosis and pathogen identification remain challenging, with culture-negative results in 7-39% of cases (4-6), of which 14-27% are PCR-positive from drained fluids (7). Of recent intensive resea…	biorxiv	0			TRUE	FALSE	FALSE
ClinGen Hereditary Cardiovascular Disease Gene Curation Expert Panel: Reappraisal of Genes associated with Hypertrophic Cardiomyopathy	BackgroundHypertrophic cardiomyopathy (HCM) is an inherited cardiac condition affecting [~]1 in 500 and exhibits marked genetic heterogeneity. Previously published in 2019, 57 HCM-associated genes were curated providing the first systematic evaluation of gene-disease validity. Here we report work by the ClinGen Hereditary Cardiovascular Disorders Gene Curation Expert Panel (HCVD-GCEP) to reapprai…	medrxiv	0			TRUE	FALSE	FALSE
Clinical features and potential markers of disease in idiopathic non-histaminergic angioedema, a real-life study	Idiopathic non-histaminergic acquired angioedema (InH-AAE) is a rare disease, with unknown etiology and pathogenesis, characterized by recurrent clinical manifestations and resistance to antihistamines and corticosteroids. We aim to evaluate clinical features and potential markers of disease in an Italian cohort of patients with InH-AAE. We enrolled 26 patients diagnosed with InH-AAE. Information…	PubMed	0			TRUE	FALSE	FALSE
Clinical implications of tumor-based next-generation sequencing in high-grade epithelial ovarian cancer	Tumor-based next-generation sequencing is used inconsistently as a tool to tailor treatment of ovarian cancer, yet beyond detection of somatic BRCA1 and BRCA2 mutations, the clinical benefit is not well established. This study aimed to assess the clinical relevance of tumor-based next-generation sequencing (tbNGS) in patients with ovarian cancer. This retrospective study included patients with hi…	PubMed	0			TRUE	FALSE	FALSE
Clinical Outcome Assessments and Biomarkers in Charcot-Marie-Tooth Disease	Charcot-Marie-Tooth disease (CMT) encompasses a diverse group of genetic forms of inherited peripheral neuropathy and stands as the most common hereditary neurologic disease worldwide. At present, no disease-modifying treatments exist for any form of CMT. However, promising therapeutic strategies are rapidly emerging, necessitating careful consideration of clinical outcome assessments (COAs) and …	PubMed	0			TRUE	FALSE	FALSE
Closed-Form Test Functions for Biophysical Sequence Optimization Algorithms	There is a growing body of work seeking to replicate the success of machine learning (ML) on domains like computer vision (CV) and natural language processing (NLP) to applications involving biophysical data. One of the key ingredients of prior successes in CV and NLP was the broad acceptance of difficult benchmarks that distilled key subproblems into approachable tasks that any junior researcher…	arXiv	0			TRUE	FALSE	FALSE
Codon affinity in mitochondrial DNA shapes evolutionary and somatic fitness	Summary ParagraphSomatic variation contributes to biological heterogeneity by modulating cellular proclivity to differentiate, expand, adapt, or die. While large-scale sequencing efforts have revealed the foundational role of somatic variants to drive human tumor evolution, our understanding of the contribution of mutations to modulate cellular fitness in non-malignant contexts remains understudi…	biorxiv	0			TRUE	FALSE	FALSE
Combinatorial phenotypic landscape enables bacterial resistance to phage infection	AbstractSuccess of phage therapies is limited by bacterial defenses against phages. While a large variety of anti- phage defense mechanisms has been characterized, how expression of these systems is distributed across individual cells and how their combined activities translate into protection from phages has not been studied. Using bacterial single-cell RNA sequencing, we profiled the transcript…	biorxiv	0			TRUE	FALSE	FALSE
Comparative genomics of novel Bacteroides acidifaciens isolates reveals candidates for adaptation to host subspecies in house mice	The breadth of phenotypes influenced by the gut microbiome in multicellular hosts has attracted the keen and renewed interest of evolutionary biologists. Comparative studies suggest that coevolutionary processes may occur as hosts and their associated microbes (i.e., holobionts) diverge. The majority of studies to date however lack information beyond that of 16S rRNA gene profiling, and thus fail…	biorxiv	0			TRUE	FALSE	FALSE
Complete elimination of hyperleukocytosis risk in AML through early high-quality disease remission	Acute myeloid leukemia (AML) with hyperleukocytosis (HL) is a severe medical emergency associated with high mortality rates and poor prognosis. Prompt and urgent treatment is crucial to address this medical emergency. This study aims to elucidate appropriate diagnostic thresholds for HL and investigate underlying mechanisms and potential targeted therapies. X-tile software was employed to analyze…	PubMed	0			TRUE	FALSE	FALSE
Comprehensive and accurate genome analysis at scale using DRAGEN accelerated algorithms	Research and medical genomics require comprehensive and scalable solutions to drive the discovery of novel disease targets, evolutionary drivers, and genetic markers with clinical significance. This necessitates a framework to identify all types of variants independent of their size (e.g., SNV/SV) or location (e.g., repeats). Here we present DRAGEN that utilizes novel methods based on multigenome…	biorxiv	0			TRUE	FALSE	FALSE
Congenital pleuropulmonary blastoma in a newborn with a variant of uncertain significance in DICER1 evaluated by RNA-sequencing	Pleuropulmonary blastoma (PPB) is a rare mesenchymal malignancy of the lung and is the most common pulmonary malignancy in infants and children. Cystic PPB, the earliest form of PPB occurring from birth to approximately two years of age, is often mistaken for a congenital pulmonary airway malformation, as the two entities can be difficult to distinguish on imaging and pathology. Diagnosis of PPB …	PubMed	0			TRUE	FALSE	FALSE
Conserved Noncoding Cis-Elements Associated with Hibernation Modulate Metabolic and Behavioral Adaptations in Mice	Our study elucidates functional roles for conserved cis-elements associated with the evolution of mammalian hibernation. Genomic analyses found topologically associated domains (TADs) that disproportionately accumulated convergent genomic changes in hibernators, including the TAD for the Fat Mass & Obesity (Fto) locus. Some hibernation-linked cis-elements in this TAD form regulatory contacts with…	biorxiv	0			TRUE	FALSE	FALSE
Contact zone of slow worms Anguis fragilis Linnaeus, 1758 and Anguis colchica (Nordmann, 1840) in Poland	Legless lizards, the slow worms of the genus Anguis, are forming secondary contact zones within their Europe-wide distribution. We examined 35 populations of A. fragilis and A. colchica to identify the level of morphological and genetic divergence in Poland. We applied a conventional study approach using metric, meristic, and categorial (coloration) features for a phenotype analysis, and two stan…	PubMed	0			TRUE	FALSE	FALSE
Copy number variation analysis of 9,482 Mycobacterium tuberculosis isolates identifies lineage-specific molecular determinants	BackgroundClinical manifestations of tuberculosis (TB) caused by Mycobacterium tuberculosis (Mtb) show lineage-specific differences contributed by genetic polymorphism such as phylo-single nucleotide variations (PhyloSNPs) and insertion or deletions (INDELs). Intragenomic rearrangement events, such as gene duplications and deletions, may cause gene copy number differences in Mtb, contributing to …	biorxiv	0			TRUE	FALSE	FALSE
Crispant analysis in zebrafish as a tool for rapid functional screening of disease-causing genes for bone fragility	Heritable Fragile Bone Disorders (FBDs) encompass a spectrum of conditions, from widespread multifactorial to rare monogenic diseases, all characterized by an elevated risk of fractures. The process of validating causative genes and elucidating their pathogenic mechanisms remains a daunting and resource-intensive task. In this study, we evaluated the feasibility of a semi-high throughput zebrafis…	biorxiv	0			TRUE	FALSE	FALSE
Critical assessment of variant prioritization methods for rare disease diagnosis within the Rare Genomes Project	BackgroundA major obstacle faced by rare disease families is obtaining a genetic diagnosis. The average "diagnostic odyssey" lasts over five years, and causal variants are identified in under 50%. The Rare Genomes Project (RGP) is a direct-to-participant research study on the utility of genome sequencing (GS) for diagnosis and gene discovery. Families are consented for sharing of sequence and phe…	medrxiv	0			TRUE	FALSE	FALSE
Cross-sectional and longitudinal analysis of bone age maturation during peri-pubertal growth in children with type I, III and IV osteogenesis imperfecta	Osteogenesis imperfecta (OI)is a rare genetically heterogeneous disorder caused by changes in the expression or processing of type I collagen. Clinical manifestations include bone fragility, decreased linear growth, and skeletal deformities that vary in severity. In typically growing children, skeletal maturation proceeds in a predictable pattern of changes in the size, shape, and mineralization …	PubMed	0			TRUE	FALSE	FALSE
Cryopreservation of cerebrospinal fluid cells preserves transcriptomics integrity for single-cell analysis	Cerebrospinal fluid (CSF) matrix biomarkers have become increasingly valuable surrogate markers of neuropsychiatric diseases in research and clinical practice. In contrast, CSF cells have been rarely investigated due to their relative scarcity and fragility, and lack of common collection and cryopreservation protocols, with limited exceptions for neurooncology and primary immune-based diseases li…	biorxiv	0			TRUE	FALSE	FALSE
Cytosolic bacterial pathogens activate TLR pathways in tumors that synergistically enhance STING agonist cancer therapies	Bacterial pathogens that invade the eukaryotic cytosol are distinctive tools for fighting cancer, as they preferentially target tumors and can deliver cancer antigens to MHC-I. Cytosolic bacterial pathogens have undergone extensive preclinical development and human clinical trials, yet the molecular mechanisms by which they are detected by innate immunity in tumors is unclear. We report that intr…	biorxiv	0			TRUE	FALSE	FALSE
De Novo Generation of Chemical Structures of Inhibitor and Activator Candidates for Therapeutic Target Proteins by a Transformer-Based Variational Autoencoder and Bayesian Optimization	Deep generative models for molecular generation have been gaining much attention as structure generators to accelerate drug discovery. However, most previously developed methods are chemistry-centric approaches, and comprehensive biological responses in the cell have not been taken into account. In this study, we propose a novel computational method, TRIOMPHE-BOA (transcriptome-based inference an…	PubMed	0			TRUE	FALSE	FALSE
Defective Homologous Recombination and Genomic Instability Predict Increased Responsiveness to Carbon Ion Radiotherapy in Pancreatic Cancer	Pancreatic ductal adenocarcinoma (PDAC) is inherently resistant to conventional chemo-and radiation-therapy. However, clinical trials showed that carbon ion radiotherapy (CIRT) with concurrent gemcitabine can be effective for treating unresectable locally advanced PDAC. In this study, we aimed to determine features that could identify patients who would benefit most from CIRT. A panel of human PD…	biorxiv	0			TRUE	FALSE	FALSE
Deleterious coding variation associated with autism is consistent across populations, as exemplified by admixed Latin American populations	The past decade has seen remarkable progress in identifying genes that, when impacted by deleterious coding variation, confer high risk for autism spectrum disorder (ASD), intellectual disability, and other developmental disorders. However, most underlying gene discovery efforts have focused on individuals of European ancestry, limiting insights into genetic risks across diverse populations. To h…	medrxiv	0			TRUE	FALSE	FALSE
Development and Validation of a Computable Phenotype for Turner Syndrome Utilizing Electronic Health Records from a National Pediatric Network	Turner syndrome (TS) is a genetic condition occurring in [~]1 in 2,000 females characterized by the complete or partial absence of the second sex chromosome. TS research faces similar challenges to many other pediatric rare disease conditions, with homogenous, single-center, underpowered studies. Secondary data analyses utilizing Electronic Health Record (EHR) have the potential to address these …	medrxiv	0			TRUE	FALSE	FALSE
Diagnosing hyperglycemia (GDM) in pregnancy: closing the door after the horse has bolted?	IntroductionGestational diabetes (GDM) increases risk of diabetes and obesity (diabesity) in the offspring. However, intensive treatment of GDM (generally diagnosed late in pregnancy) has failed to reduce these outcomes in RCTs. The vital window for programming of diabesity is pre- and peri-conceptional, and is influenced by maternal metabolism. Though it is known that metabolic-endocrine abnorma…	medrxiv	0			TRUE	FALSE	FALSE
Diagnosis and management of pituitary adenomas in children and adolescents	Pituitary adenomas (PAs)-also now called pituitary neuroendocrine tumours or Pit-NETS-are rare in children and adolescents and exceptional below the age of 10. Most evidence-based high-quality data are derived from larger studies in adult patients. We will review recent knowledge on the epidemiology, clinical features, diagnosis, and treatment modalities of the different types of pituitary adenom…	PubMed	0			TRUE	FALSE	FALSE
Diagnosis and management of vascular Ehlers-Danlos syndrome: Experience of the UK national diagnostic service, Sheffield	The UK National Diagnostic Service for Ehlers-Danlos Syndromes (EDS) was established in 2009 for the rare types of EDS. Vascular EDS (vEDS) is an inherited connective tissue disorder caused by pathogenic variants in the COL3A1 gene. Associated tissue fragility affects multiple organ systems, increasing the risk of blood vessel dissection and rupture, with potentially fatal consequences. The diagn…	PubMed	0			TRUE	FALSE	FALSE
Differential expression ofCCD4(4B) drives natural variation in fruit carotenoidcontent in strawberry ( Fragaria spp.)	Pigments, mainly anthocyanins and carotenoids, are important contributors to fruits visual appearance and nutritional properties. In strawberry (Fragaria spp.), the genetic and molecular mechanisms regulating fruit carotenoid biosynthesis and its natural variation remain largely unexplored. In this study, we sought to identify genomic loci contributing to variation in yellow flesh pigmentation. A…	biorxiv	0			TRUE	FALSE	FALSE
Discovery of genomic and transcriptomic pleiotropy between kidney function and soluble receptor for advanced glycation end-products using correlated meta-analyses: The Long Life Family Study (LLFS)	Patients with chronic kidney disease (CKD) have increased oxidative stress and chronic inflammation, which may escalate the production of advanced glycation end-products (AGE). High soluble receptor for AGE (sRAGE) and low estimated glomerular filtration rate (eGFR) levels are associated with CKD and aging. We evaluated whether eGFR calculated from creatinine and cystatin C share pleiotropic gene…	medrxiv	0			TRUE	FALSE	FALSE
Discovery of pathogenic variants in EFEMP2 and RAG1 and undetectable fetal phenotype: A challenge of prenatal exome sequencing	Exome sequencing in prenatal context confronts with pathogenic variants associated with phenotypes that are not detectable prenatally. A consanguineous couple was referred at 24 weeks of gestation for prenatal genetic investigations after ultrasonography findings including decreased fetal movements, hypoplastic male external genitalia, retrognathia, prefrontal edema, anomalies of the great vessel…	PubMed	0			TRUE	FALSE	FALSE
Disorganized Inhibitory Dynamics in Hippocampal area CA1 of 22q11.2 Deletion Mutant Mice ========== Disorganized Inhibitory Dynamics and Functional Connectivity in Hippocampal area CA1 of 22q11.2 Deletion Mutant Mice	Individuals with the 22q11.2 deletion syndrome, one of the strongest genetic risk factors for schizophrenia, demonstrate cognitive impairments including episodic memory dysfunction. Place cell activity of excitatory pyramidal neurons in the hippocampus supporting episodic memory are impaired in a mouse model for the 22q11.2 deletion (Df(16)A+/-). While excitatory dynamics are under tight inhibito…	biorxiv	0			TRUE	FALSE	FALSE
Dissecting the contribution of vagal subcircuits in sepsis-induced brain dysfunctions	Sepsis, a life-threatening syndrome caused by a dysregulated host response to infection, induces a range of acute effects on the brain, including sickness behaviour and sepsis-associated encephalopathy. In addition, sepsis can lead to durable changes in neuronal circuits, resulting in long-term impairments such as post-traumatic stress disorder (PTSD). These brain dysfunctions are not directly ca…	biorxiv	0			TRUE	FALSE	FALSE
Diverse Participant Recruitment for Infant Sequencing in the BabySeq Project	PurposeIt is essential that studies of genomic sequencing (GS) in newborns and children include individuals from under-represented racial and ethnic groups (URG) to ensure future applications are equitably implemented. We conducted interviews with parents from URG to better understand their perspectives on GS research, develop strategies to reduce barriers to enrollment, and facilitate research p…	medrxiv	0			TRUE	FALSE	FALSE
DNA methylation shows footprints of altitude selection in the clonal plant species Fragaria vesca	Climate change poses a significant threat to plant species, potentially pushing them beyond their adaptive capacities. Epigenetic modifications, such as DNA methylation, have emerged as a key candidate mechanism enabling plants to quickly adapt to environmental changes by generating locally adapted phenotypes. These phenotypic changes can be even inherited across multiple generations, thus potent…	biorxiv	0			TRUE	FALSE	FALSE
Does bisphenol A (BPA) participates in the pathogenesis of Polycystic Ovary Syndrome (PCOS)?	PCOS is an endocrine disorder characterized by chronic anovulation, hyperandrogenism, and polycystic ovaries. Its etiology is uncertain. It is debated whether BPA would be a component of the environmental factor in the etiology of PCOS. Contamination by BPA can occur from food packaging (exposure during the diet) and through skin absorption and/or inhalation. It can be transferred to the fetus vi…	PubMed	0			TRUE	FALSE	FALSE
Dose escalation pre-clinical trial of novel Dok7-AAV in mouse model of DOK7 congenital myasthenia	Congenital myasthenic syndromes (CMS) are a group of inherited disorders characterised by defective neuromuscular transmission and fatigable muscle weakness. Mutations in DOK7, a gene encoding a post-synaptic protein crucial in the formation and stabilisation of the neuromuscular junction (NMJ), rank among the leading three prevalent causes of CMS in diverse populations globally. The majority of …	biorxiv	0			TRUE	FALSE	FALSE
Effects of Nf1 on sleep behavior are mediated through starvation caused by deficits in SARM1 dependent NAD+ metabolism	Neurofibromatosis 1 (NF1) is a relatively common autosomal dominant disease which predisposes to the formation of tumors, and is also associated with behavioral phenotypes, including sleep disturbances. As loss of the NF1 protein has been recently associated with metabolic dysfunction, we explored the relationship between metabolic and behavioral phenotypes through metabolomic analysis of Drosoph…	biorxiv	0			TRUE	FALSE	FALSE
Embryonic lymphocytes contribute to a genetic form of autoimmune inflammation	Omenn Syndrome (OS) is a rare hematological disorder, caused by hypomorphic mutations in genes involved in B-/T-cell receptor (BCR/TCR) rearrangement that result in impaired lymphocyte development and immunodeficiency. Notwithstanding, few T-cell clones enriched in self-reactive specificities expand in peripheral tissues, where they trigger severe inflammation and autoimmune reactions. Interestin…	biorxiv	0			TRUE	FALSE	FALSE
End-of-Life Discussions With Patients and Caregivers Affected By Neurogenetic Diseases	No effective cure is available for neurogenetic diseases such as Huntington disease, spinocerebellar ataxias, and Friedreich ataxia, all of which cause progressive motor, cognitive, and psychiatric symptoms leading, in the long term, to severe communication (among other) impairments. In end-of-life situations, advanced directives (indications formulated by the patient about end-of-life choices) a…	PubMed	0			TRUE	FALSE	FALSE
Enhancing HBV-specific T cell responses through a combination of epigenetic modulation and immune checkpoint inhibition	ObjectiveChronic hepatitis B virus (HBV) infection results in the exhaustion of HBV-specific T cells and the development of epigenetic imprints that impair immune responses and limit the effectiveness of immune checkpoint inhibitor (ICI) monotherapy, such as PD-L1. This study aimed to determine whether the DNA methyltransferase inhibitor decitabine (DAC) can reverse these epigenetic imprints and …	biorxiv	0			TRUE	FALSE	FALSE
Epistatic Features and Machine Learning Improve Alzheimer's Risk Prediction Over Polygenic Risk Scores	BackgroundPolygenic risk scores (PRS) are linear combinations of genetic markers weighted by effect size that are commonly used to predict disease risk. For complex heritable diseases such as late onset Alzheimers disease (LOAD), PRS models fail to capture much of the heritability. Additionally, PRS models are highly dependent on the population structure of data on which effect sizes are assessed…	medrxiv	0			TRUE	FALSE	FALSE
Essential genes for Haemophilus parainfluenzae survival and biofilm growth	Haemophilus parainfluenzae (Hp) is a Gram-negative, pleomorphic rod, highly prevalent and abundant as a commensal in the human oral cavity, and an infrequent extraoral opportunistic pathogen. Hp occupies multiple niches in the oral cavity, including the tongue dorsum, keratinized gingiva, and the supragingival plaque biofilm. As a member of the HACEK group, Hp is also known to cause infective end…	biorxiv	0			TRUE	FALSE	FALSE
European Projects for Patients with Dementia and Their Caregivers	As we all know there is no treatment that can stop or delay the progression of dementia. The treatment we use is only symptomatic. EFNS (European Federation of Neurological Societies) recommendations for dementia prevention by Sorbi et al. (2012) concluded that there is no treatment, no lifestyle, which could have an effect on prevention or delay of onset of different forms of dementia until toda…	PubMed	0			TRUE	FALSE	FALSE
Evaluating genetically-predicted causal effects of lipoprotein(a) in human diseases: a phenome-wide Mendelian randomization study	BackgroundLipoprotein(a) (Lp[a]) is a circulating plasma lipoprotein that is emerging as an important independent risk factor for vascular disease. Lp(a) levels are 75-90% heritable, predominantly determined by copy number variation and single nucleotide polymorphisms (SNPs) at the LPA gene. MethodsUsing [~]370K individuals with serum measurements of Lp(a) in the UK Biobank European cohort, we co…	medrxiv	0			TRUE	FALSE	FALSE
Evaluating the association of APOE genotype and cognitive resilience in SuperAgers	Importance"SuperAgers" are oldest-old adults (ages 80+) whose memory performance resembles that of adults in their 50s to mid-60s. Factors underlying their exemplary memory are underexplored in large, racially diverse cohorts. ObjectiveTo determine the frequency of APOE genotypes in non-Hispanic Black and non-Hispanic White SuperAgers compared to middle-aged (ages 50-64), old (ages 65-79), and ol…	medrxiv	0			TRUE	FALSE	FALSE
Evaluation for genetic disease in kidney transplant candidates: A practice resource	The increasing availability of clinically approved genetic tests for kidney disease has spurred the growth in the use of these tests in kidney transplant practice. Neither the testing options nor the patient population where this should be deployed has been defined, and its value in kidney transplant evaluation has not been demonstrated. Transplant providers may not always be aware of the limitat…	PubMed	0			TRUE	FALSE	FALSE
Evaluation of Deep Learning for predicting rice traits using structural and single-nucleotide genomic variants	Structural variants (SVs) such as deletions, inversions, duplications, and Transposable Element (TE) Insertion Polymorphisms (TIPs) are prevalent in plant genomes and have played an important role in evolution and domestication, as they constitute a significant source of genomic and phenotypic variability. Nevertheless, most methods in quantitative genetics focusing on crop improvement, such as g…	biorxiv	0			TRUE	FALSE	FALSE
Evaluation of face validity and core concepts of a novel knowledge scale for inherited heart disease: A pilot study	The rising demand for genetic counseling has prompted the implementation of various innovative service delivery models, such as patient webinars, videos, chatbots, and the integration of genetic testing into mainstream healthcare. To ensure patients receive adequate information for informed decision-making, validated measures to assess these models are essential but currently limited in the setti…	PubMed	0			TRUE	FALSE	FALSE
Evaluation of false positive and false negative errors in targeted next generation sequencing	BackgroundAlthough next generation sequencing (NGS) has been adopted as an essential diagnostic tool in various diseases, NGS errors have been the most serious problem in clinical implementation. Especially in cancers, low level mutations have not been easy to analyze, due to the contaminating normal cells and tumor heterozygosity. ResultsIn targeted NGS (T-NGS) analyses for reference-standard sa…	biorxiv	0			TRUE	FALSE	FALSE
Expanded microbiome niches of RAG-deficient patients	The complex interplay between microbiota and immunity is important to human health. To explore how altered adaptive immunity influences the microbiome, we characterize skin, nares, and gut microbiota of patients with recombination-activating gene (RAG) deficiency-a rare genetically defined inborn error of immunity (IEI) that results in a broad spectrum of clinical phenotypes. Integrating de novo …	PubMed	0			TRUE	FALSE	FALSE
Expansion of clinical genetic testing since the completion of the human genome project	The sequencing of the first human genome led to expectations of the widespread use of genetics in medicine. However, assessing the true impact of genetic testing on clinical practice is challenging due to the lack of integration in the electronic health record (EHR). We extracted clinical genetic tests from the EHRs of over 1.8 million patients seen at Vanderbilt University Medical Center from 20…	medrxiv	0			TRUE	FALSE	FALSE
Exploring the anti-cancer potential of SGLT2 inhibitors in breast cancer treatment in pre-clinical and clinical studies	The link between type 2 diabetes mellitus (T2DM) and an increased risk of breast cancer (BC) has prompted the exploration of novel therapeutic strategies targeting shared metabolic pathways. This review focuses on the emerging evidence surrounding the potential anti-cancer effects of sodium-glucose cotransporter-2 (SGLT2) inhibitors in the context of BC. Preclinical studies have demonstrated that…	PubMed	0			TRUE	FALSE	FALSE
Expression of RAG and secondary gene rearrangement of BCR in mature peripheral B lymphocytes in Takayasu arteritis	To evaluate the expression of recombinant activating gene (RAG) and B cell receptor (BCR) gene rearrangements in mature peripheral B lymphocytes in Takayasu arteritis (TA) to explore the possible mechanism of humoral immune response in TA. Ten patients with TA and 10 age- and sex-matched healthy volunteers (control group) from Beijing Shijitan Hospital, Capital Medical University and Peking Union…	PubMed	0			TRUE	FALSE	FALSE
Expression Patterns of Mal genes and its Association with Differential Maltose and Maltotriose Transport rate of Two Saccharomyces pastorianus Yeasts	Microorganisms play a significant role in fermented food biotechnology by converting raw materials in human edible organoleptic and nutritive components, especially in the beer brewing industry. The lager-style beer is the dominant industrial beer type, and it is fermented by Saccharomyces pastorianus (Sp) whose members encompass two groups. Typically, strains belonging to group I are deficient i…	biorxiv	0			TRUE	FALSE	FALSE
Female Sex Determination Factors in Ceratitis capitata: Molecular and Structural Basis of TRA and TRA2 Recognition	In the model system for genetics, Drosophila melanogaster, sexual differentiation and male courtship behavior are controlled by sex-specific splicing of doublesex (dsx) and fruitless (fru). In vitro and in vivo studies showed that female-specific Transformer (TRA) and the non-sex-specific Transformer 2 (TRA2) splicing factors interact, forming a complex promoting dsx and fru female-specific splic…	PubMed	0			TRUE	FALSE	FALSE
Folliculin Prevents Lysosomal Degradation of Human Papillomavirus To Support Infectious Cell Entry	Human papillomavirus (HPV) infects epithelial basal cells in the mucosa and either proliferates with the differentiation of the basal cells or persists in them. Multiple host factors are required to support the HPV life cycle; however, the molecular mechanisms involved in cell entry are not yet fully understood. In this study, we performed a genome-wide clustered regularly interspaced short palin…	PubMed	0			TRUE	FALSE	FALSE
Frequent transitions in mating-type locus chromosomal organization in Malassezia and early steps in sexual reproduction ========== Genetic and genomic analysis of Malassezia reveals transitions in mating-type locus chromosomal organization and early steps in sexual reproduction	Fungi in the basidiomycete genus Malassezia are the most prevalent eukaryotic microbes resident on the skin of human and other warm-blooded animals and have been implicated in skin diseases and systemic disorders. Analysis of Malassezia genomes revealed that key adaptations to the skin microenvironment have a direct genomic basis, and the identification of mating/meiotic genes suggests a capacity…	biorxiv	0			TRUE	FALSE	FALSE
From variant of uncertain significance to likely pathogenic in two siblings with atypical RAG2 Deficiency: a case report and review of the literature	Severe combined immunodeficiencies (SCIDs) are hereditary disorders characterized by impaired T and B cell function, resulting in significant immune system dysfunction. Recombination-activating gene (RAG) mutations account for a substantial proportion of SCID cases. Here, we present two sibling cases of SCID caused by a novel RAG2 gene mutation. The index case was an 8-year-old boy who had a hist…	PubMed	0			TRUE	FALSE	FALSE
Fructose Induced KHK-C Increases ER Stress and Modulates Hepatic Transcriptome to Drive Liver Disease in Diet-Induced and Genetic Models of NAFLD	Non-alcoholic fatty liver disease (NAFLD) is a liver manifestation of metabolic syndrome, and is estimated to affect one billion individuals worldwide. An increased intake of a high-fat diet (HFD) and sugar-sweetened beverages are risk-factors for NAFLD development, but how their combined intake promotes progression to a more severe form of liver injury is unknown. Here we show that fructose meta…	biorxiv	0			TRUE	FALSE	FALSE
Fully Autonomous Programming with Large Language Models	Current approaches to program synthesis with Large Language Models (LLMs) exhibit a "near miss syndrome": they tend to generate programs that semantically resemble the correct answer (as measured by text similarity metrics or human evaluation), but achieve a low or even zero accuracy as measured by unit tests due to small imperfections, such as the wrong input or output format. This calls for an …	arXiv	0			TRUE	FALSE	FALSE
Functional immunophenotyping of blood neutrophils identifies novel endotypes of viral response in preschool children with recurrent wheezing	Preschool children with recurrent wheezing are heterogeneous, with differing responses to respiratory viral infections. Although neutrophils are crucial for host defense, their function has not been studied in this population. We performed functional immunophenotyping on isolated blood neutrophils from 52 preschool children with recurrent wheezing (aeroallergen sensitization, n = 16; no sensitiza…	PubMed	0			TRUE	FALSE	FALSE
Gender-based research underscores sex differences in biological processes, clinical disorders and pharmacological interventions	Earlier research has presumed that the male and female biology is similar in most organs except the reproductive system, leading to major misconceptions in research interpretations and clinical implications, with serious disorders being overlooked or misdiagnosed. Careful research has now identified sex differences in the cardiovascular, renal, endocrine, gastrointestinal, immune, nervous, and mu…	PubMed	0			TRUE	FALSE	FALSE
Genetic analysis of milk citrate predicted by milk mid-infrared spectra of Holstein cows in early lactation	Milk citrate is regarded as an early biomarker of negative energy balance in dairy cows during early lactation and serves as a suitable candidate phenotype for genomic selection due to its wide availability across a large number of cows through milk mid-infrared spectra prediction. However, its genetic background is not well known. Therefore, the objectives of this study were to (1) analyze the g…	PubMed	0			TRUE	FALSE	FALSE
Genetic ancestry superpopulations show distinct prevalence and outcomes across pediatric central nervous system tumors ========== Genetic ancestry superpopulations show distinct prevalence and outcomes across pediatric central nervous system tumors from the PBTA and PNOC	BackgroundCentral nervous system (CNS) tumors lead to cancer-related mortality in children. Genetic ancestry-associated cancer prevalence and outcomes have been studied, but is limited. MethodsWe performed genetic ancestry prediction in 1,454 pediatric patients with paired normal and tumor whole genome sequencing from the Open Pediatric Cancer (OpenPedCan) project to evaluate the influence of rep…	medrxiv	0			TRUE	FALSE	FALSE
Genetic and Demographic Determinants of Fuchs Endothelial Corneal Dystrophy Risk and Severity	ImportanceUnderstanding the pathogenic mechanisms of Fuchs endothelial corneal dystrophy (FECD) is essential for developing gene-targeted therapies. ObjectiveTo investigate associations between demographic data and age at first keratoplasty in a large genetically refined FECD cohort. Design, Setting, and ParticipantsThis retrospective cohort study recruited 894 individuals with FECD at Moorfields…	medrxiv	0			TRUE	FALSE	FALSE
Genetic and phenotype analyses of primary lateral sclerosis datasets from international cohorts	Primary lateral sclerosis (PLS) is the rarest form of motor neurone disease (MND). It is characterized by upper motor neuron degeneration, leading to progressive weakness, spasticity and functional disability. Although PLS does not typically shorten life substantially, it gradually impacts quality of life as the diseases progresses. There is no established genetic cause of PLS. One of the biggest…	medrxiv	0			TRUE	FALSE	FALSE
Genetic and phenotypic analysis of the virulence plasmid of a non-Shigatoxigenic enteroaggregative Escherichia coli O104:H4 outbreak strain	Enteroaggregative Escherichia coli O104:H4 is best known for causing a worldwide outbreak in 2011 due to acquisition of a Shiga-like toxin alongside traditional enteroaggregative virulence traits; however, whilst the 2011 outbreak strain has been well-studied, the virulence plasmid of O104:H4 has been subjected to far less experimental analysis. In this paper, we analyse the genetic and phenotypi…	biorxiv	0			TRUE	FALSE	FALSE
Genetic drift vs natural selection affecting the evolution of spectral and functional traits of two key macrophytes: Phragmites australis and Nuphar lutea	Both genetic and phenotypic intraspecific diversity play a crucial role in the ecological and evolutionary dynamics of organisms. Several studies have compared phenotypic divergence (Pst) and differentiation of neutral loci (Fst) to infer the relative roles of genetic drift and natural selection in population differentiation (Pst - Fst comparison). For the first time, we assessed and compared the…	biorxiv	0			TRUE	FALSE	FALSE
Genetic evidence for efficacy of targeting IL-2, IL-6, and TYK2 signaling in prevention of type 1 diabetes: A Mendelian randomization study	BackgroundType 1 diabetes is an autoimmune disease, which leads to insulin dependence. We investigated genetic evidence to support the repurposing of seven drugs, already licensed or in clinical phases of development, for prevention of type 1 diabetes. MethodsWe obtained genome-wide association study (GWAS) summary statistics for the risk of type 1 diabetes, whole-blood gene expression, and serum…	medrxiv	0			TRUE	FALSE	FALSE
Genetic, natal, and spatial drivers of social phenotypes in wild great tits	In social animals, group dynamics profoundly influence collective behaviours, vital in processes like information sharing and predator vigilance. Disentangling the causes of individual-level variation in social behaviours is crucial for understanding the evolution of sociality. This requires unravelling the genetic and environmental basis of these behaviours, which is challenging in uncontrolled …	biorxiv	0			TRUE	FALSE	FALSE
Genetically corrected RAG2-SCID human hematopoietic stem cells restore V(D)J-recombinase and rescue lymphoid deficiency	Recombination-activating genes (RAG1 and RAG2) are critical for lymphoid cell development and function by initiating the variable (V), diversity (D), and joining (J) (V(D)J)-recombination process to generate polyclonal lymphocytes with broad antigen specificity. The clinical manifestations of defective RAG1/2 genes range from immune dysregulation to severe combined immunodeficiencies (SCIDs), cau…	PubMed	0			TRUE	FALSE	FALSE
Genome-Wide Association Study Finds Multiple Loci Associated with Intraocular Pressure in HS Rats	Elevated intraocular pressure (IOP) is influenced by environmental and genetic factors. Increased IOP is a major risk factor for most types of glaucoma, including primary open angle glaucoma (POAG). Investigating the genetic basis of IOP may lead to a better understanding of the molecular mechanisms of POAG. The goal of this study was to identify genetic loci involved in regulating IOP using outb…	biorxiv	0			TRUE	FALSE	FALSE
Genomic epidemiology of the primary methicillin-resistant Staphylococcus aureus clones causing invasive infections in Paraguayan children	2.Methicillin-resistant Staphylococcus aureus (MRSA) is one of the major human pathogens, causing a wide range of infections from food poisoning to necrotizing pneumonia, endocarditis, or septicemia. It could carry numerous resistance genes and virulence factors, some of which are related to the severity of the infection, being also regarded as a potential "Super Bug". In Paraguay, the prevalence…	medrxiv	0			TRUE	FALSE	FALSE
Genomic prediction for sugarcane diseases including hybrid Bayesian-machine learning approaches	Sugarcane smut and Pachymetra root rots are two serious diseases of sugarcane, with susceptible infected crops losing over 30% of yield. A heritable component to both diseases has been demonstrated, suggesting selection could improve disease resistance. Genomic selection could accelerate gains even further, enabling early selection of resistant seedlings for breeding and clonal propagation. In th…	PubMed	0		1	TRUE	FALSE	FALSE
Geographic and seasonal variation of the for gene reveal signatures of local adaptation in Drosophila melanogaster ========== Geographic variation of the for gene reveals signatures of local adaptation in Drosophila melanogaster	In the early 1980s, the observation that Drosophila melanogaster larvae differed in their foraging behavior laid the foundation for the work that would later lead to the discovery of the foraging gene (for) and its associated foraging phenotypes, rover and sitter. Since then, the molecular characterization of the for gene and our understanding of the mechanisms that maintain its phenotypic varian…	biorxiv	0			TRUE	FALSE	FALSE
Guadecitabine plus ipilimumab in unresectable melanoma: five-year follow-up and correlation with integrated, multiomic analysis in the NIBIT-M4 trial	Association of DNA hypomethylating agents (DHA) with immune-checkpoint inhibitors (ICI) is a promising strategy to improve efficacy of ICI-based therapy. Here we report the five-year clinical outcome and an integrated multi-omics analysis of pre- and on-treatment lesions from advanced melanoma patients enrolled in the phase Ib NIBIT-M4 study, a dose-escalation trial of the DHA agent guadecitabine…	medrxiv	0			TRUE	FALSE	FALSE
Hair Shaft Disorders in Children - An Update	Disorders of hair shaft are a diverse group of congenital and acquired abnormalities of the hair that can pose a diagnostic and therapeutic challenge to the dermatologists. Hair shaft abnormalities can occur as an isolated phenomenon or can be associated with an underlying genetic syndrome. Any change in the texture, appearance, and growth of the hair should prompt evaluation of the patient for t…	PubMed	0			TRUE	FALSE	FALSE
Hematological and biochemical characterization of aging farm male rat strains in the national center for geriatrics and gerontology	Laboratory rats, like mice, are a type of animal commonly used in scientific investigations as well as in basic aging and geriatric research. The selection of a rat strain is an important first step in the planning and design of an experiment due to physiological, anatomical, and ethological variations in each strain, which may significantly modify the expected results. In the present study, we c…	PubMed	0			TRUE	FALSE	FALSE
Heterogeneity in RAG1 and RAG2 deficiency: 35 cases from a single-centre	Recombination activating genes (RAG)1 and RAG2 deficiency leads to combined T/B-cell deficiency with varying clinical presentations. This study aimed to define the clinical/laboratory spectrum of RAG1 and RAG2 deficiency. We retrospectively reviewed the clinical/laboratory data of 35 patients, grouped them as severe combined immunodeficiency (SCID), Omenn syndrome (OS), and delayed-onset combined…	PubMed	0			TRUE	FALSE	FALSE
Human spinal interneurons repair the injured spinal cord through synaptic integration	Advances in cell therapy offer promise for some of the most devastating neural injuries, including spinal cord injury (SCI). Endogenous VSX2-expressing spinal V2a interneurons have been implicated as a key component in plasticity and therapeutically driven recovery post-SCI. While transplantation of generic V2a neurons may have therapeutic value, generation of human spinal V2a neurons with rostro…	biorxiv	0			TRUE	FALSE	FALSE
Human-to-monkey transfer learning identifies the frontal white matter as a key determinant for predicting monkey brain age	The application of artificial intelligence (AI) to summarize a whole-brain magnetic resonance image (MRI) into an effective "brain age" metric can provide a holistic, individualized, and objective view of how the brain interacts with various factors (e.g., genetics and lifestyle) during aging. Brain age predictions using deep learning (DL) have been widely used to quantify the developmental statu…	PubMed	0			TRUE	FALSE	FALSE
Hypoxia-induced galectin-8 maintains stemness in glioma stem cells via autophagy regulation	Glioma stem cells (GSCs) are the root cause of relapse and treatment resistance in glioblastoma (GBM). In GSCs, hypoxia in the microenvironment is known to facilitate the maintenance of stem cells, and evolutionally conserved autophagy regulates cell homeostasis to control cell population. The precise involvement of autophagy regulation in hypoxic conditions in maintaining the stemness of GSCs re…	PubMed	0			TRUE	FALSE	FALSE
Identification of additional body weight QTLs in the Berlin Fat Mouse BFMI861 lines using time series data	The Berlin Fat Mouse Inbred line (BFMI) is a model for obesity and metabolic syndrome. The sublines BFMI861-S1 and BFMI861-S2 differ in weight despite high genetic similarity and a shared obesity-related locus. This study focused on identifying additional body weight quantitative trait loci (QTLs) by analyzing weekly weight measurements in a male population of the advanced intercross line BFMI861…	PubMed	0			TRUE	FALSE	FALSE
Identification of novel mutations in TPK1 and SLC19A3 genes in families exhibiting thiamine metabolism dysfunction syndrome	The occurrence of thiamine metabolism dysfunction syndrome (THMD), a rare autosomal recessive condition, may be linked to various mutations found in the TPK1 and SLC19A3 genes. The disease chiefly manifests through ataxia, muscle hypotonia, abrupt or subacute onset encephalopathy, and a decline in developmental milestones achieved during the early stages of infancy. We present findings from an in…	PubMed	0			TRUE	FALSE	FALSE
Identification of Parthenogenesis-Inducing Effector Proteins in Wolbachia	Bacteria in the genus Wolbachia have evolved numerous strategies to manipulate arthropod sex, including the conversion of would-be male offspring to asexually reproducing females. This so-called "parthenogenesis induction" phenotype can be found in a number of Wolbachia strains that infect arthropods with haplodiploid sex determination systems, including parasitoid wasps. Despite the discovery of…	PubMed,biorxiv	0			TRUE	FALSE	FALSE
Identifying Genetic Susceptibility in Neonates With Hypoxic-Ischemic Encephalopathy: A Retrospective Case Series	Neonatal hypoxic-ischemic encephalopathy is a clinical phenomenon that often results from perinatal asphyxia. To mitigate secondary neurologic injury, prompt initial assessment and diagnosis is needed to identify patients eligible for therapeutic hypothermia. However, occasionally neonates present with a clinical picture of hypoxic-ischemic encephalopathy without significant risk factors for peri…	PubMed	0			TRUE	FALSE	FALSE
Illuminating the Terminal Nerve: Uncovering the Link between GnRH-1 and Olfactory Development	During embryonic development, the olfactory placode (OP) generates migratory neurons, including olfactory pioneer neurons, cells of the terminal nerve (TN), Gonadotropin-releasing hormone-1 (GnRH-1) neurons, and other uncharacterized neurons. Pioneer neurons from the olfactory placode induce olfactory bulb morphogenesis. In mice, GnRH-1 neurons appear in the olfactory system around mid-gestation …	biorxiv	0			TRUE	FALSE	FALSE
Immunological and molecular study in children with combined immunodeficiency	Background. Severe combined immunodeficiency (SCID) is a form of immunodeﬁciencies (PID), caused by molecular defects. These defects can restrict the development and function of lymphocytes. Early diagnosis and treatment of SCID can lead to disease-free survival. This study aims to investigate some of the possible underlying genetic defects in a group of Egyptian infants and children with clinica…	PubMed	0			TRUE	FALSE	FALSE
Immunological assessment of a patient with Omenn syndrome resulting from compound heterozygous mutations in the RAG1 gene	The recombination activating gene 1 (RAG1) is essential for V(D)J recombination during T- and B-cell development. In this study, we presented a case study of a 41-day-old female infant who exhibited symptoms of generalized erythroderma, lymphadenopathy, hepatosplenomegaly, and recurrent infections including suppurative meningitis and septicemia. The patient showed a T<sup>+</sup>B<sup>-</sup>NK<s…	PubMed	0			TRUE	FALSE	FALSE
Impaired complement regulation drives chronic lung allograft dysfunction after lung transplantation	A greater understanding of chronic lung allograft dysfunction (CLAD) pathobiology, the primary cause of mortality after lung transplantation, is needed to improve outcomes. The complement system links innate to adaptive immune responses and is activated early post-lung transplantation to form the C3 convertase, a critical enzyme that cleaves the central complement component C3. We hypothesized th…	biorxiv	0			TRUE	FALSE	FALSE
In dystrophic mdx hindlimb muscles where fibrosis is limited versican haploinsufficiency transiently improves contractile function without decreasing inflammation	The provisional matrix protein versican is upregulated in Duchenne muscular dystrophy. Versican heightens inflammation in fibrotic diseases and is involved in myogenesis. In fibrotic diaphragm muscles from dystrophic mdx mice, versican reduction attenuated macrophage infiltration and improved contractile function. We investigated the association between versican and mdx hindlimb muscle pathology,…	biorxiv	0			TRUE	FALSE	FALSE
Inducible FAK Deletion but not FAK Inhibition in Endothelial Cells Activates p53 to Suppress Tumor Growth in PYK2-null Mice	Focal adhesion kinase (FAK) functions as a signaling and scaffolding protein within endothelial cells (ECs) impacting blood vessel function and tumor growth. Interpretations of EC FAK-null phenotypes are complicated by related PYK2 (protein tyrosine kinase 2) expression, and to test this, we created PYK2-/- FAKfl/fl mice with tamoxifen-inducible EC-specific Cre recombinase expression. At 11 weeks…	biorxiv	0			TRUE	FALSE	FALSE
Infant with diffuse large B-cell lymphoma identified postmortem with homozygous founder Slavic RAG1 variant: a case report and literature review	There is an increased risk of lymphomas in inborn errors of immunity (IEI); however, germline genetic testing is rarely used in oncological patients, even in those with early onset of cancer. Our study focuses on a child with a recombination-activating gene 1 (RAG1) deficiency who was identified through a screening program for Slavic founder genetic variants among patients who died with malignanc…	PubMed	0			TRUE	FALSE	FALSE
Inflammatory Type Focal Cerebral Arteriopathy of the Posterior Circulation in Children: a comparative cohort study	BackgroundInflammatory type Focal Cerebral Arteriopathy (FCA-i) in the anterior circulation (AC) is well characterized and the FCA severity score (FCASS) reflects the severity of disease. We identified cases of FCA-i in the posterior circulation (PC) and adapted the FCASS to describe these cases. MethodsPatients from the Swiss NeuroPaediatric Stroke Registry (SNPSR) with ischemic stroke in the PC…	medrxiv	0			TRUE	FALSE	FALSE
Insights into the foraging Gene's Influence on Mating Investments of Male Drosophila	The foraging gene is a key genetic factor that modulates social behavior in insects, primarily by governing the trade-off between individual foraging and group-related activities. It has been associated with various behaviors associated with food search and resource exploitation, thereby playing a crucial role in determining the efficiency of foraging and the overall success of the collective. In…	biorxiv	0			TRUE	FALSE	FALSE
Insights on reproduction-related genes in the striped fruit fly, Zeugodacus scutellata (Hendel) (Diptera: Tephritidae)	The striped fruit fly, Zeugodacus scutellata is a significant pest in East and Southeast Asia by damaging Cucurbitaceae blossoms and fruits. To control this pest, a novel strategy to suppress the gene(s) associated with sexually dimorphic phenotypes has been devised and implemented in a laboratory scale. However, comprehensive transcriptomic analysis related to this sex differentiation of Z. scut…	PubMed	0			TRUE	FALSE	FALSE
Integrative proteo-genomic profiling uncovers key biomarkers of lapatinib resistance in HER2-positive breast cancer	Drug resistance is a major obstacle to the long-term effectiveness of cancer therapies. Approximately 70% of breast cancer patients relapse after 5 years of treatment, and the lack of biomarkers associated with drug resistance translates to poor prognosis in clinic. Previous research has utilised omics approaches to uncover biomarkers driving drug resistance, with a strong emphasis on genetic mut…	biorxiv	0			TRUE	FALSE	FALSE
Interdisciplinary care of facial plexiform neurofibroma: a case report	Neurofibromatosis is considered a rare genetic disorder primarily affecting neural tissues. The most common type is neurofibromatosis type 1, which is characterized by plexiform neurofibromas. We report a case of a 30-year-old Rag-lay ethnic woman with facial plexiform neurofibroma, which not only infiltrated the left eye socket but also caused destruction of temporal bone and facial deformity. T…	PubMed	0			TRUE	FALSE	FALSE
Into the Wild: A novel wild-derived inbred strain resource expands the genomic and phenotypic diversity of laboratory mouse models	The laboratory mouse has served as the premier animal model system for both basic and preclinical investigations for a century. However, laboratory mice capture a narrow subset of the genetic variation found in wild mouse populations. This consideration inherently restricts the scope of potential discovery in laboratory models and narrows the pool of potentially identified phenotype-associated va…	biorxiv	0			TRUE	FALSE	FALSE
Intragraft memory-like CD127hiCD4+Foxp3+ Tregs maintain transplant tolerance	CD4+Foxp3+ regulatory T cells (Tregs) play an essential role in suppressing transplant rejection, but their role within the graft and heterogeneity in tolerance are poorly understood. Here, we compared phenotypic and transcriptomic characteristics of Treg populations within lymphoid organs and grafts in an islet xenotransplant model of tolerance. We showed Tregs were essential for tolerance induc…	PubMed	0			TRUE	FALSE	FALSE
Intrauterine Growth-Restricted Pregnant Rats, from Hypertensive Placental Ischemic Dams Display Preeclamptic-like Symptoms: A New Rodent Model of Preeclampsia	Preeclampsia (PE) is characterized by de novo hypertension (HTN) and is one of the primary causes of intrauterine growth restriction (IUGR). PE is associated with placental ischemia, decreased nitric oxide (NO) bioavailability, oxidative stress (OS), and organ damage in the kidneys and brain. This study aims to characterize a new model of PE using IUGR rats from hypertensive placental ischemic da…	biorxiv	0			TRUE	FALSE	FALSE
Investigating Concomitant RAG-2 and LRBA Mutations in SCID and Autoimmunity	Inborn errors of immunity (IEI) are a large heterogenous group of diseases characterized by immunodeficiency, immune dysregulation, allergy, auto-inflammation and predisposition for malignancies. Most are inherited in an autosomal recessive trait. We studied a patient with severe combined immunodeficiency (SCID) and immune dysregulation who harbored two distinct bi-allelic IEI-associated genetic …	PubMed	0			TRUE	FALSE	FALSE
Investigation of a Novel Mouse Model of Prader-Willi Syndrome with Invalidation of Necdin and Magel2	Prader-Willi syndrome (PWS) is a multigenic disorder caused by the loss of seven contiguous paternally expressed genes. Mouse models with inactivation of all PWS genes are lethal. Knockout (KO) mouse models for each candidate gene were generated, but they lack the functional interactions between PWS genes. Here, we revealed an interplay between Necdin and Magel2 "PWS" genes and generated a novel …	biorxiv	0			TRUE	FALSE	FALSE
Investigation of risk factors for congenital hypothyroidism (CH) using a population-based case-control study as part of the 2015-2018 screening program in Kohgiluyeh and Boyer Ahmad province in southwestern Iran	Introduction and objectivesCongenital hypothyroidism (CH) is a lack of thyroid hormone at birth, crucial for brain development. A nationwide screening program has been implemented in Iran since 2005, resulting in over 12 million infants being screened and more than 30,000 patients diagnosed and treated. The incidence of CH in Iran is 2.7 per thousand live births, which is higher compared to the g…	medrxiv	0			TRUE	FALSE	FALSE
JM-20 administration to animals with lesion of the nigrostriatal dopamine pathway induced by 6-hydroxydopamine, partially reverses motor damage and oxidative stress	Previous studies have shown that JM-20, a new chemical hybrid molecule, protects against rotenone and 6-hydroxydopamine neurotoxicity. Also, we demonstrated that JM-20 blocks the formation of toxic alpha-synuclein aggregated species and aminochrome cytotoxicity. The present study sought to determine the neuroprotective property of JM-20 in animals with a partial lesion of the nigrostriatal dopami…	biorxiv	0			TRUE	FALSE	FALSE
KDM4A promotes the progression of neuroendocrine prostate cancer	Neuroendocrine prostate cancer (NEPC) represents one of the most lethal forms of prostate cancer (PCa) and lacks life-prolonging treatment. The incidence of NEPC is increased due to the widespread use of AR pathway inhibitors (ARPIs) in the treatment of non-metastatic CRPC and hormone-sensitive metastatic tumors. Here, we identified histone lysine demethylase KDM4A as a key player in NEPC progres…	biorxiv	0			TRUE	FALSE	FALSE
Ketone Bodies in Right Ventricular Failure: A Unique Therapeutic Opportunity ========== Ketone bodies in Right Ventricular Failure: A Unique Therapeutic Opportunity	Introductory ParagraphKetone bodies are pleotropic metabolites that play important roles in multiple biological processes ranging from bioenergetics to inflammation regulation via suppression of the NLRP3 inflammasome, and epigenetic modifications. Ketone bodies are elevated in left ventricular failure (LVF) and multiple approaches that increase ketone concentrations exert advantageous cardiac ef…	biorxiv	0			TRUE	FALSE	FALSE
Large-scale phenotypic and genomic characterization of Listeria monocytogenes susceptibility to quaternary ammonium compounds	Listeria monocytogenes is a significant concern for the food industry due to its ability to persist in the food processing environment. Decreased susceptibility to disinfectants is one of the factors that contribute to the persistence of L. monocytogenes. The objective of this study was to explore the diversity of L. monocytogenes susceptibility to quaternary ammonium compounds (QACs) using 1,671…	biorxiv	0			TRUE	FALSE	FALSE
Late Diagnosis of Swyer Syndrome in a Patient with Bilateral Germ Cell Tumor Treated with a Contraceptive Due to Primary Amenorrhea	Swyer syndrome is a special form of DSD (disorders of sex development), so-called pure gonadal dysgenesis with a karyotype 46, XY and a female phenotype. One of the most important problems in patients with DSD is the risk of gonadal tumors. We present a case of a 26-year-old patient with Swyer syndrome. The patient had primary amenorrhea and no puberty characteristics. In ultrasound imaging in th…	PubMed	0			TRUE	FALSE	FALSE
Light and shade of multigene panel testing for hereditary cancer: Examples from the real world	MultiGene Panel Testing (MGPT) allows for simultaneous analysis of multiple cancer-related genes, enabling the identification of pathogenic variants in genes beyond those that would be analyzed based on a specific phenotype. However, a relevant fraction of variants so identified has little or no clinical utility, raising the need for guidance in selecting genes to include in panels and for interp…	PubMed	0			TRUE	FALSE	FALSE
Lipid-Laden Macrophages Recycle Myelin to Feed Glioblastoma	Tumor-associated microglia and macrophages (TAM) make up the largest immune cell population in the glioblastoma (GBM) tumor microenvironment. Given the heterogeneity and plasticity of TAMs in the GBM tumor microenvironment, understanding the context-dependent cancer cell-TAM symbiotic interaction is crucial for understanding GBM biology and developing effective therapies. In a recent issue of Cel…	PubMed	0			TRUE	FALSE	FALSE
Long-term efficacy and safety of a treatment strategy for HIV infection using protease inhibitor monotherapy: 8-year routine clinical care follow-up from a randomised, controlled, open-label pragmatic trial (PIVOT)	Treatment-simplification strategies are important tools for patient-centred management. We evaluated long-term outcomes from a PI monotherapy switch strategy. Eligible participants attending 43 UK treatment centres had a viral load (VL) below 50 copies/ml for at least 24 weeks on combination ART. Participants were randomised to maintain ongoing triple therapy (OT) or switch to a strategy of physi…	PubMed	0			TRUE	FALSE	FALSE
Loss of Polycomb Repressive Complex 2 function causes asparaginase resistance in T-acute lymphoblastic leukemia through decreased WNT pathway activity	Loss-of-function mutations and deletions in core components of the epigenetic Polycomb Repressive Complex 2 (PRC2) are associated with poor prognosis and treatment resistance in T-acute lymphoblastic leukemia (T-ALL). We leveraged clinical mutational and transcriptional data to identify a functional link between PRC2 alterations and changes in WNT signaling pathway activity in leukemia cells. Com…	biorxiv	0			TRUE	FALSE	FALSE
Macrophage-mediated myelin recycling fuels brain cancer malignancy	Tumors growing in metabolically challenged environments, such as glioblastoma in the brain, are particularly reliant on crosstalk with their tumor microenvironment (TME) to satisfy their high energetic needs. To study the intricacies of this metabolic interplay, we interrogated the heterogeneity of the glioblastoma TME using single-cell and multi-omics analyses and identified metabolically rewire…	PubMed	0			TRUE	FALSE	FALSE
Majeed syndrome: first description in a patient of central-European ancestry	We present the first case of a Majeed syndrome in a girl of central-European ancestry. : Patient's medical records were reviewed. A NGS panel for autoinflammatory diseases was performed and the mutation was confirmed by Sanger analysis. Freshly isolated monocytes were activated with LPS +/- ATP. The concentration of inflammatory cytokines was assessed in monocytes supernatants. A 2-year-old girl …	PubMed	0			TRUE	FALSE	FALSE
Mapping the aetiological foundations of the heart failure spectrum using human genetics	Summary paragraphHeart failure (HF), a syndrome of symptomatic fluid overload due to cardiac dysfunction, is the most rapidly growing cardiovascular disorder. Despite recent advances, mortality and morbidity remain high and treatment innovation is challenged by limited understanding of aetiology in relation to disease subtypes. Here we harness the de-confounding properties of genetic variation to…	medrxiv	0			TRUE	FALSE	FALSE
Mapping the Cellular Etiology of Schizophrenia and Diverse Brain Phenotypes	Summary paragraphPsychiatric disorders account for a substantial fraction of the worlds disease burden1, and yet the development of novel therapeutics has been notoriously slow2. Likely contributing factors include the complexity of the human brain and the high polygenicity of psychiatric disorders3-5, meaning that thousands of genetic factors contribute to disease risk. Fortunately, technologica…	medrxiv	0			TRUE	FALSE	FALSE
Metabolic syndrome in New Zealand Obese mice promotes microglial-vascular interactions and reduces microglial plasticity	Metabolic syndrome (MetS) puts patients more at risk for neurodegenerative diseases such as Alzheimers disease (AD). Microglia are implicated as causal factors in AD, however, the effect of MetS on microglia has not been characterized. To address this, we contrasted New Zealand Obese (NZO) with C57BL/6J (B6J) mice in combination with a high fat/high sugar diet (HFD). Irrespective of diet, NZO mic…	biorxiv	0			TRUE	FALSE	FALSE
Molecular requirements of chromogranin B for the long-sought anion shunter of regulated secretion	All eukaryotes utilize regulated secretion to release molecular signals packaged in secretory granules for local and remote signaling. An anion shunt conductance was first suggested in secretory granules of bovine chromaffin cells nearly five decades ago. Biochemical identity of this conductance remains undefined. CLC-3, an intracellular Cl-/H+ exchanger, was proposed as a candidate sixteen years…	biorxiv	0			TRUE	FALSE	FALSE
Multi-Omics Integration Analysis Pinpoint Proteins Influencing Brain Structure and Function: Toward Drug Targets and Neuroimaging Biomarkers for Neuropsychiatric Disorders	Integrating protein quantitative trait loci (pQTL) data and summary statistics from genome-wide association studies (GWAS) of brain image-derived phenotypes (IDPs) can benefit in identifying IDP-related proteins. Here, we developed a systematic omics-integration analytic framework by sequentially using proteome-wide association study (PWAS), Mendelian randomization (MR), and colocalization (COLOC…	PubMed	0			TRUE	FALSE	FALSE
Multidimensional and Longitudinal Impact of a Genetic Diagnosis for Critically Ill Infants	Background and ObjectivesMany genetic conditions present in the neonatal intensive care unit (NICU), where a diagnostic evaluation is pursued. However, understanding of the impact of a genetic diagnosis on clinical outcomes and health-related quality of life for these infants remains incomplete. We therefore evaluated parent-reported outcomes complemented by clinical outcomes measures over one ye…	medrxiv	0			TRUE	FALSE	FALSE
Multidimensional Epigenetic Clocks Demonstrate Accelerated Aging Across Physiological Systems in Schizophrenia: A Meta-Analysis	Importance: Schizophrenia is associated with increased age-related morbidity, mortality, and frailty, which are not entirely explained by behavioral factors. Prior studies using epigenetic clocks have suggested that schizophrenia is associated with accelerated aging, however these studies have primarily used unidimensional clocks that summarize aging as a single "biological age" score. Objective:…	medrxiv	0			TRUE	FALSE	FALSE
Multimodal Biomedical Data Fusion Using Sparse Canonical Correlation Analysis and Cooperative Learning: A Cohort Study on COVID-19	Through technological innovations, patient cohorts can be examined from multiple views with high-dimensional, multiscale biomedical data to classify clinical phenotypes and predict outcomes. Here, we aim to present our approach for analyzing multimodal data using unsupervised and supervised sparse linear methods in a COVID-19 patient cohort. This prospective cohort study of 149 adult patients was…	PubMed	0			TRUE	FALSE	FALSE
Multimodal predictions of end stage chronic kidney disease from asymptomatic individuals for discovery of genomic biomarkers	Chronic kidney disease (CKD) is a complex condition where the kidneys are damaged and progressively lose their ability to filter blood, 10% of the world population have the disease that often goes undetected until it is too late for intervention. Using the UK Biobank (UKBB) we constructed a CKD cohort of patients (n=46,986) with genomic, clinical and demographic data available, a subset (n=2,151)…	medrxiv	0			TRUE	FALSE	FALSE
Murine Progeria Model Exhibits Delayed Fracture Healing with Dysregulated Local Immune Response	ABSTRACTO_ST_ABSBackgroundC_ST_ABSBone fracture is one of the most globally prevalent injuries, with an estimated 189 million bone fractures occurring annually. Delayed union or nonunion occurs in up to 15% of fractures and involves the interruption or complete failure of bone continuity following fracture. Preclinical testing is essential to support the translation of novel strategies to promote…	biorxiv	0			TRUE	FALSE	FALSE
Mutual modulation of gut microbiota and the immune system in type 1 diabetes models	The transgenic 116C-NOD mouse strain exhibits a prevalent Th17 phenotype, and reduced type 1 diabetes (T1D) compared to non-obese diabetic (NOD) mice. A cohousing experiment between both models revealed lower T1D incidence in NOD mice cohoused with 116C-NOD, associated with gut microbiota changes, reduced intestinal permeability, shifts in T and B cell subsets, and a transition from Th1 to Th17 r…	PubMed	0			TRUE	FALSE	FALSE
Mycobacterium paragordonae pulmonary disease with rapidly growing solitary lesions: a case report and literature review	Mycobacterium paragordonae (MPG) is a novel and uncommon nontuberculous mycobacterium (NTM). We describe a case of MPG pulmonary disease (MPGPD) with a single, rapidly growing, pulmonary mass, which has rarely been reported. A chest CT scan of a 66-year-old woman revealed a rapidly growing solitary mass-like lesion in the upper lobe of the right lung, which was not seen in the previous chest CT s…	PubMed	0			TRUE	FALSE	FALSE
Myoclonus: Differential diagnosis and current management	Myoclonus classically presents as a brief (10-50 ms duration), non-rhythmic jerk movement. The etiology could vary considerably ranging from self-limited to chronic or even progressive disorders, the latter falling into encephalopathic pictures that need a prompt diagnosis. Beyond the etiological classification, others evaluate myoclonus' body distribution (i.e., clinical classification) or the l…	PubMed	0			TRUE	FALSE	FALSE
Natural language processing and expert follow-up establishes tachycardia association with CDKL5 deficiency disorder	PurposeCDKL5 deficiency disorder (CDD) is a developmental and epileptic encephalopathy with multisystemic comorbidities. Cardiovascular involvement in CDD was shown in animal models but is yet poorly described in CDD cohorts. MethodsWe identified 38 individuals with genetically confirmed CDD through the Cleveland Clinic CDD specialty clinic and matched 190 individuals with non-genetic epilepsy to…	PubMed,medrxiv	0			TRUE	FALSE	FALSE
Naturally segregating genetic variants contribute to thermal tolerance in a D. melanogaster model system	Thermal tolerance is a fundamental physiological complex trait for survival in many species. For example, everyday tasks such as foraging, finding a mate, and avoiding predation, are highly dependent on how well an organism can tolerate extreme temperatures. Understanding the general architecture of the natural variants of the genes that control this trait is of high importance if we want to bett…	biorxiv	0			TRUE	FALSE	FALSE
Next-generation genetic sexing strain establishment in the agricultural pest Ceratitis capitata	Tephritid fruit fly pests pose an increasing threat to the agricultural industry due to their global dispersion and a highly invasive nature. Here we showcase the feasibility of an early-detection SEPARATOR sex sorting approach through using the non-model Tephritid pest, Ceratitis capitata. This system relies on female-only fluorescent marker expression, accomplished through the use of a sex-spec…	PubMed,biorxiv	0			TRUE	FALSE	FALSE
No Relationship between Male Pubertal Timing and Depression: New Insights from Epidemiology and Mendelian Randomization	BackgroundIn males, the relationship between pubertal timing and depression is understudied and less consistent than in females, likely for reasons of unmeasured confounding. To clarify this relationship, a combined epidemiological and genetic approach was chosen to exploit the methodological advantages of both approaches. MethodsData from 2,026 males from a nationwide study (KiGGS) were used to …	medrxiv	0			TRUE	FALSE	FALSE
Nucleobindin-1 (Nucb1) disruption affects feeding, metabolism, and glucose homeostasis in mice in an age-, sex-, diet- and light cycle-dependent manner	BackgroundNesfatin-1 (NESF-1), encoded in the calcium and DNA binding protein (Nucleobindin 2, NUCB2) is an orphan ligand with metabolic effects. Recently, our lab provided evidence for a NESF-1-like peptide (NLP) in a NUCB2-related precursor, NUCB1, in zebrafish and rodents. This research aims to determine whether endogenous NUCB1 is critical for energy homeostasis. Methods and Main FindingsGlob…	biorxiv	0			TRUE	FALSE	FALSE
OMICmAge: An integrative multi-omics approach to quantify biological age with electronic medical records	Biological aging is a multifactorial process involving complex interactions of cellular and biochemical processes that is reflected in omic profiles. Using common clinical laboratory measures in ~30,000 individuals from the MGB-Biobank, we developed a robust, predictive biological aging phenotype, EMRAge, that balances clinical biomarkers with overall mortality risk and can be broadly recapitulat…	biorxiv	0			TRUE	FALSE	FALSE
On the ecology of Acinetobacter baumannii - jet stream rider and opportunist by nature	The natural reservoirs of the nosocomial pathogen Acinetobacter baumannii are not well defined. We previously identified white storks as a model system to study the ecology of A. baumannii. Having screened more than 1,300 white stork nestlings over a period of six years across different regions of Poland and Germany (overall isolation rate of [~]29.5%), including food chain analyses and environme…	biorxiv	0			TRUE	FALSE	FALSE
On the origin and evolution of the mosquito male-determining factor Nix	The mosquito family Culicidae is divided into two subfamilies named the Culicinae and Anophelinae. Nix, the dominant male-determining factor, has only been found in the culicines Aedes aegypti and Ae. albopictus, two important arboviral vectors that belong to the subgenus Stegomyia. Here we performed sex-specific whole-genome sequencing and RNAseq of divergent mosquito species and explored additi…	biorxiv	0			TRUE	FALSE	FALSE
On the use of kinship and familiarity associated social information in mediating Drosophila melanogaster oviposition decisions	Decisions where an individual lays their eggs are important, as the choice may affect their offsprings survival and lifetime reproductive success. Information produced by conspecifics can potentially be useful in decision-making as this "social information" may provide an energetically cheaper means of assessing oviposition site suitability rather than acquiring it personally. However, as not all…	biorxiv	0			TRUE	FALSE	FALSE
Parallel in-depth analysis of repeat expansions: an updated Clin-CATS workflow for nanopore R10 flow cells	Hereditary ataxias, caused by expansions of short tandem repeats, are difficult to diagnose using traditional PCR and Southern blot methods, which struggle to detect complex repeat expansions and cannot assess repeat interruptions or methylation. We present an updated Clinical Nanopore Cas9-Targeted Sequencing (Clin-CATS) workflow for analyzing repeat expansions, now compatible with the Oxford Na…	biorxiv	0			TRUE	FALSE	FALSE
Parkinson Disease Genetics Extended to African and Hispanic Ancestries in the VA Million Veteran Program	Nearly all genetic analyses of Parkinson disease (PD) have been in populations of European ancestry. We sought to test the ability of a machine learning method to extract accurate PD diagnoses from an electronic medical record (EMR) system, to see whether genetic variants identified in European populations generalize to individuals of African and Hispanic ancestries, and to compare the rates of P…	PubMed	0			TRUE	FALSE	FALSE
Perinatal serotonin signalling dynamically influences the development of cortical GABAergic circuits with consequences for lifelong sensory encoding	Serotonin plays a prominent role in neurodevelopment, regulating processes from cell division to synaptic connectivity1,2. Clinical studies suggest that alterations in serotonin signalling such as genetic polymorphisms3-5 or antidepressant exposure during pregnancy6,7 are risk factors for neurodevelopmental disorders. However, an understanding of how dysfunctional neuromodulation alters systems l…	biorxiv	0			TRUE	FALSE	FALSE
Personalized oncology in pheochromocytomas and paragangliomas: integrating genetic analysis with machine learning	Pheochromocytomas and paragangliomas (PCCs/PGLs) are uncommon neuroendocrine tumors with a significant genetic tendency. Approximately 35-40% of these tumors are associated with genetic factors. The present study performed a thorough analysis using publicly accessible genetic and clinical data from the Cancer Genome Atlas (TCGA) to examine the involvement of six genes, namely GBP1, KIF13B, GPT, C…	PubMed	0			TRUE	FALSE	FALSE
Phenotypic and genomic evidence for transparent cellulose, metabolic diversity, and stable cellulose production in the Acetobacteraceae	The Acetobacteraceae are a family of microbes that use sugars from fruits, beverages and fermented foods to overproduce bacterial nanocellulose (BNC), a living material with broad applications in medicine and industry. Yet, the family has few complete, contiguous genome sequences available. Here, three different strains - a high production strain NQ5, a metabolic engineering host NCIB 8034, and a…	biorxiv	0			TRUE	FALSE	FALSE
Pheochromocytoma/Paraganglioma (PPGL): A Misdiagnosed Cause of Hypertension during Pregnancy	Hypertension (HT) during pregnancy is not an infrequent obstetric problem, reaching a prevalence of 5-10%. This condition is highly associated with both maternal and fetal complications if not precisely diagnosed and managed. Even though primary HT, obesity, and preeclampsia are the main causes of HT in this period, other less familiar conditions must be considered during the investigation. Pheoc…	PubMed	0			TRUE	FALSE	FALSE
Phylogenomics analyses of all species of Swordtails (Genus Xiphophorus) highlights hybridization precedes speciation	Hybridization has been recognized as an important driving force for evolution, however studies of the genetic consequence and its cause are still lagging behind in vertebrates due to the lack of appropriate experimental systems. Fish of the central American genus Xiphophorus were proposed to have evolved with multiple ancient and ongoing hybridization events, and served as a valuable research mod…	biorxiv	0			TRUE	FALSE	FALSE
Phytoplasma Targeting of MADS-Box Factor SVP Suppresses Leaf Responses to Insect Vector Males, Promoting Female Attraction and Colonization ========== Molecular Matchmakers: Phytoplasma Effector SAP54 Targets MADS-Box Factor SVP to Enhance Attraction of Fecund Female Vectors by Modulating Leaf Responses to Male Presence	Obligate parasites often trigger significant changes in their hosts to facilitate transmission to new hosts. The molecular mechanisms behind these extended phenotypes - where genetic information of one organism is manifested as traits in another - remain largely unclear. This study explores the role of the virulence protein SAP54, produced by parasitic phytoplasmas, in attracting leafhopper vecto…	biorxiv	0			TRUE	FALSE	FALSE
PIC recruitment by synthetic reader-actuators to polycomb-silenced genes blocks triple-negative breast cancer invasion	Scientists have used small molecule inhibitors and genetic knockdown of gene-silencing polycomb repressive complexes (PRC1/2) to determine if restoring the expression of tumor suppressor genes can block proliferation and invasion of cancer cells. A major limitation of this approach is that inhibitors can not restore key transcriptional activators that are mutated in many cancers, such as p53 and …	biorxiv	0			TRUE	FALSE	FALSE
Plasmid-encoded insertion sequences promote rapid adaptation in clinical enterobacteria	Plasmids are extrachromosomal genetic elements commonly found in bacteria. Plasmids are known to fuel bacterial evolution through horizontal gene transfer (HGT), but recent analyses indicate that they can also promote intragenomic adaptations. However, the role of plasmids as catalysts of bacterial evolution beyond HGT remains poorly explored. In this study, we investigate the impact of a widespr…	biorxiv	0			TRUE	FALSE	FALSE
PLS3 Mutations in X-Linked Osteoporosis: Clinical and Genetic Features in Five New Families	Childhood-onset osteoporosis is a rare but clinically significant condition. Studies have shown pathogenic variants in more than 20 different genes as causative for childhood-onset primary osteoporosis. The X-chromosomal PLS3, encoding Plastin-3, is one of the more recently identified genes. In this study, we describe five new families from four different European countries with PLS3-related skel…	PubMed	0			TRUE	FALSE	FALSE
Pneumonia-Induced Thyroid Crisis With Thyrotoxicosis Exacerbation: De Novo Graves' Disease Presentation on a Cornelia de Lange Syndrome (CdLS)	Cornelia de Lange syndrome (CdLS) is a rare genetic disorder that affects multiple organ systems and is characterized by distinctive facial features, growth retardation, and developmental disabilities. The syndrome is caused by mutations in genes (NIPBL, RAD21, SMC3, HDAC8, and SMC1A) involved in the cohesin complex, which plays a critical role in chromosome segregation and gene expression regula…	PubMed	0			TRUE	FALSE	FALSE
Pollen foraging mediates exposure to dichotomous stressor syndromes in honey bees	Recent declines in the health of honey bee colonies used for crop pollination pose a considerable threat to global food security. Foraging by honey bee workers represents the primary route of exposure to a plethora of toxins and pathogens known to affect bee health, but it remains unclear how foraging preferences impact colony-level patterns of stressor exposure. Resolving this knowledge gap is c…	biorxiv	0			TRUE	FALSE	FALSE
Polygenic outcomes of sexually antagonistic selection	Sexual antagonism occurs when males and females have different fitness optima for a phenotype, but are constrained from evolving to these optima because of their shared genome. We study the response of a polygenic phenotype to the onset of sexually antagonistic selection, modeling a phenotype initially under stabilizing selection around an optimum, followed by a sudden divergence of the male and …	biorxiv	0			TRUE	FALSE	FALSE
Polygenic Susceptibility to Diabetes and Poor Glycemic Control in Stroke Survivors	ImportanceType 2 diabetes mellitus is a highly heritable disease with numerous identified genetic risk variants. However, the concrete role of these variants in the clinical care of stroke patients remains poorly understood. ObjectiveTo evaluate whether higher polygenic susceptibility to type 2 diabetes mellitus (PSD) is associated with worse glycemic control and higher risk of cardiovascular eve…	medrxiv	0			TRUE	FALSE	FALSE
Post Stroke Motor Recovery Genome-Wide Association Study: A Domain-Specific Approach	BackgroundIn this genome wide association study (GWAS) we aimed to discover single nucleotide polymorphisms (SNPs) associated with motor recovery post-stroke. MethodsWe used the Vitamin Intervention for Stroke Prevention (VISP) dataset of 2,100 genotyped patients with non-disabling stroke. Of these, 488 patients had motor impairment at enrollment. Genotyped data underwent strict quality control a…	medrxiv	0			TRUE	FALSE	FALSE
Postoperative Delirium and the Older Adult: Untangling the Confusion	Postoperative delirium is one of the most prevalent postoperative complications, affecting mostly older adults. Its incidence is expected to rise because of surgical advances, shifting demographics, and increased life expectancy. Although an acute alteration in brain function, postoperative delirium is associated with adverse outcomes, including progressive cognitive decline and dementia, that pl…	PubMed	0			TRUE	FALSE	FALSE
Preclinical Pediatric Molecular Analysis for Therapy Choice (MATCH)	Pediatric solid tumors arise from diverse tissues during development and exhibit a wide range of molecular, cellular and genetic features. This diversity, combined with the low incidence of pediatric cancer makes it increasingly difficult to personalize therapy for individual patients based on the unique features of their tumors. Therefore, well-credentialed preclinical models that capture the di…	biorxiv	0			TRUE	FALSE	FALSE
Predicting antimicrobial resistance in E. coli with discriminative position fused deep learning classifier	Escherichia coli (E. coli) has become a particular concern due to the increasing incidence of antimicrobial resistance (AMR) observed worldwide. Using machine learning (ML) to predict E. coli AMR is a more efficient method than traditional laboratory testing. However, further improvement in the predictive performance of existing models remains challenging. In this study, we collected 1937 high-qu…	PubMed	0			TRUE	FALSE	FALSE
Prediction, prognosis and monitoring of neurodegeneration at biobank-scale via machine learning and imaging	BackgroundAlzheimers disease and related dementias (ADRD) and Parkinsons disease (PD) are the most common neurodegenerative conditions. These central nervous system disorders impact both the structure and function of the brain and may lead to imaging changes that precede symptoms. Patients with ADRD or PD have long asymptomatic phases that exhibit significant heterogeneity. Hence, quantitative me…	medrxiv	0			TRUE	FALSE	FALSE
Prevaccination Prevalence of Type-Specific Human Papillomavirus Infection by Grade of Cervical Cytology in Estonia	Large-scale data on type-specific human papillomavirus (HPV) prevalence and disease burden worldwide are needed to guide cervical cancer prevention efforts. Promoting the research and application of health care big data has become a key factor in modern medical research. To examine the prevaccination prevalence of high-risk HPV (hrHPV) and type distribution by cervical cytology grade in Estonia. …	PubMed	0			TRUE	FALSE	FALSE
Primary Hyperparathyroidism and Cardiovascular Disease: An Association Study Using Clinical Natural Language Processing Systems and Big Data Analytics	Primary hyperparathyroidism (PHPT) seems to be associated with different cardiovascular diseases (CVDs). We evaluated the association of PHPT with major CV risk factors (CVRFs) and CVDs by using artificial intelligence (AI) tools. An observational and retrospective study was conducted using data from the electronic health records (EHRs) of the Hospital Universitario Puerta de Hierro Majadahonda (…	PubMed	0			TRUE	FALSE	FALSE
Prioritizing genomic variants through neuro-symbolic, knowledge-enhanced learning	MotivationWhole-exome and genome sequencing have become common tools in diagnosing patients with rare diseases. Despite their success, this approach leaves many patients undiagnosed. A common argument is that more disease variants still await discovery, or the novelty of disease phenotypes results from a combination of variants in multiple disease-related genes. Interpreting the phenotypic conseq…	biorxiv	0			TRUE	FALSE	FALSE
ProtEC: A Transformer Based Deep Learning System for Accurate Annotation of Enzyme Commission Numbers	The advancements in next-generation sequencing technologies have given rise to large-scale, open-source protein databases consisting of hundreds of millions of sequences. However, to make these sequences useful in biomedical applications, they need to be painstakingly annotated by curating them from literature. To counteract this problem, many automated annotation algorithms have been developed o…	PubMed	0			TRUE	FALSE	FALSE
Proteomic Networks and Related Genetic Variants Associated with Smoking and Chronic Obstructive Pulmonary Disease	BackgroundStudies have identified individual blood biomarkers associated with chronic obstructive pulmonary disease (COPD) and related phenotypes. However, complex diseases such as COPD typically involve changes in multiple molecules with interconnections that may not be captured when considering single molecular features. MethodsLeveraging proteomic data from 3,173 COPDGene Non-Hispanic White (N…	medrxiv	0			TRUE	FALSE	FALSE
Protocol for a type 3 hybrid implementation cluster randomized clinical trial to evaluate the effect of patient and clinician nudges to advance the use of genomic medicine across a diverse health system	Germline genetic testing is recommended for an increasing number of conditions with underlying genetic etiologies, the results of which impact medical management. However, genetic testing is underutilized in clinics due to system, clinician, and patient level barriers. Behavioral economics provides a framework to create implementation strategies, such as nudges, to address these multi-level barri…	PubMed	0			TRUE	FALSE	FALSE
Puberty Blocker and Aging Impact on Testicular Cell States and Function	Spermatogonial stem cell (SSC) acquisition of meiotogenetic state during puberty to produce genetically diverse gametes is blocked by drugs collectively referred as puberty blocker (PB). Investigating the impact of PB on juvenile SSC state and function is challenging due to limited tissue access and clinical data. Herein, we report largest clinically annotated juvenile testicular biorepository wi…	biorxiv	0			TRUE	FALSE	FALSE
RAG genomic variation causes autoimmune diseases through specific structure-based mechanisms of enzyme dysregulation	Interpreting genetic changes observed in individual patients is a critical challenge. The array of immune deficiency syndromes is typically caused by genetic variation unique to individuals. Therefore, new approaches are needed to interpret functional variation and accelerate genomics interpretation. We constructed the first full-length structural model of human RAG recombinase across four functi…	PubMed	0			TRUE	FALSE	FALSE
Rapid measurement and machine learning classification of color vision deficiency	Color vision deficiencies (CVDs) indicate potential genetic variations and can be important biomarkers of acquired impairment in many neuro-ophthalmic diseases. However, CVDs are typically measured with insensitive or inefficient tools that are designed to classify dichromacy subtypes rather than track changes in sensitivity. We introduce FInD (Foraging Interactive D-prime), a novel computer-base…	medrxiv	0			TRUE	FALSE	FALSE
Real-World Genetic Characteristics of Candidates for Implantable Cardioverter-Defibrillators with Dilated Cardiomyopathy	BackgroundThe real-world prevalence of sudden cardiac death (SCD)-related gene mutations and their relationship with implantable cardioverter-defibrillator (ICD) implantation in dilated cardiomyopathy (DCM) has not been clearly investigated. MethodsThis study included patients with sporadic DCM with persistent left ventricular ejection fraction (LVEF) [&le;] 35% even after 3 months of guideline-d…	medrxiv	0			TRUE	FALSE	FALSE
Recognition of Necrosis and Ethylene-inducing like peptides confers disease resistance in Brassica napus and is modulated by BSK1 in Arabidopsis	Brassicas are important crops susceptible to significant losses caused by disease: thus, breeding resistant lines can mitigate the effects of pathogens. MAMPs (microbe-associated molecular patterns) are conserved molecules of pathogens that elicit host defence responses known as pattern-triggered immunity (PTI). Necrosis & Ethylene-inducing peptide 1-like proteins (NLPs) are MAMPs found in a wide…	biorxiv	0			TRUE	FALSE	FALSE
Rehabilitation with and without Robot and Allied Digital Technologies (RADTs) in stroke patients: a study protocol for a multicentre Randomised Controlled Trial on the effectiveness, acceptability, usability, and economic-organizational sustainability of RADTs from subacute to chronic phase (STROKEFIT4)	IntroductionRehabilitation after stroke often employs Robots and Allied Digital Technologies (RADTs). However, evidence of their effectiveness remains inconclusive due to study heterogeneity and limited sample sizes. Here, we describe a protocol for a multicentre randomized controlled pragmatic trial aimed at comprehensively and accurately assessing the effectiveness and sustainability of RADT-me…	medrxiv	0			TRUE	FALSE	FALSE
Relating to the Body Under Chronic Cancer Threat: Implications for Psychosocial Health Among Adolescents and Young Adults with Cancer Predisposition Syndromes	Purpose: Adolescents and young adults (AYAs) with cancer predisposition syndromes often experience significant physical and psychosocial burdens. These burdens include cancer worry and potentially distressing bodily changes due to risk-reducing procedures (e.g., mastectomy) or cancer treatments. This qualitative-descriptive study explored how AYAs with Li-Fraumeni syndrome (LFS) relate and adjust…	PubMed	0			TRUE	FALSE	FALSE
Ribosomal DNA copy number is associated with body mass in humans and other mammals	Body mass results from a complex interplay between genetics and environment. The contribution of genetic variation to body mass has been extensively studied, but due to the technical limitations of platforms used for population scale studies, repetitive parts of the genome have not previously been considered. Here we applied genome-wide approaches to identify an association between adult body mas…	biorxiv	0			TRUE	FALSE	FALSE
Right-Sided Ectopic Intrathoracic Kidney Associated With Symptomatic Bochdalek Hernia in an Adult Indian Female: Case Report and Review of Literature	Bochdalek hernia is an inherited posterior lateral defect in the diaphragm that allows the abdominal organs to herniate into the thoracic cavity. In addition to being the most prevalent variety of congenital diaphragmatic hernia (CDH), it is also the type that is observed on the left hemithorax the majority of the time. Ectopic kidney is an uncommon condition, and the occurrence of ectopic intrat…	PubMed	0			TRUE	FALSE	FALSE
Roadmap for Canonical and Extended Endocannabinoid System Receptors in Peripheral Organs of Preclinical Animal Models ========== Roadmap For The Expression Of Canonical and Extended Endocannabinoid System Receptors and Proteins in Peripheral Organs of Preclinical Animal Models	The endocannabinoid system is widely expressed throughout the body and is comprised of receptors, ligands, and enzymes that maintain metabolic, immune, and reproductive homeostasis. Increasing interest in the endocannabinoid system has arisen due to these physiologic roles, policy changes leading to more widespread recreational use, and the therapeutic potential of Cannabis and phytocannabinoids.…	biorxiv	0			TRUE	FALSE	FALSE
Robo1 loss has pleiotropic effects on postnatal development and survival	Roundabout guidance receptor 1 (Robo1) is known to function during midbrain development in mice, but its postnatal role remains poorly defined in part due to the perinatal lethality of the mice lacking the gene. Here, we describe the postnatal phenotypes of Robo1-/- mice in the B6/129s genetic background. Robo1-/- mice had both a slower growth rate and shorter lifespan compared to Robo1+/+ litter…	biorxiv	0			TRUE	FALSE	FALSE
Safety and efficacy of bronchus-blocked ultrasound-guided percutaneous transthoracic needle biopsy (BUS-PTNB) for critically ill patients under invasive mechanical ventilation: a prospective, single-arm trial	ObjectivesConventional lung biopsy for critically ill patients who under invasive mechanical ventilation (IMV) is limited due to high risks of procedure-related complications. We developed a novel technique named bronchus-blocked ultrasound-guided percutaneous transthoracic needle biopsy (BUS-PTNB) to mitigate the risks of biopsy under IMV, but its safety and efficacy have not been prospectively …	medrxiv	0			TRUE	FALSE	FALSE
Shared and unique consequences of Joubert Syndrome gene dysfunction on the zebrafish central nervous system	Joubert Syndrome (JBTS) is a neurodevelopmental ciliopathy defined by a highly specific midbrain-hindbrain malformation, variably associated with additional neurological features. JBTS displays prominent genetic heterogeneity with >40 causative genes that encode proteins localising to the primary cilium, a sensory organelle that is essential for transduction of signalling pathways during neurodev…	biorxiv	0			TRUE	FALSE	FALSE
Silver chimaera genome assembly and identification of the holocephalan sex chromosome sequence	Cartilaginous fishes are divided into holocephalans and elasmobranchs, and comparative studies involving them are expected to elucidate how variable phenotypes and distinctive genomic properties were established in those ancient vertebrate lineages. To date, molecular-level studies on holocephalans have concentrated on the family Callorhinchidae, with a chromosome-scale genome assembly of Callorh…	biorxiv	0			TRUE	FALSE	FALSE
SNP profile for quantitative trait nucleotide in populations with small effective size and its impact on mapping and genomic predictions	In animal populations, increasing the SNP density by incorporating sequence information only marginally increases prediction accuracies. To find out why, we used statistical models and simulations to investigate the profile or distribution of SNP around Quantitative Trait Nucleotides (QTN) in populations with small effective population size (Ne). A QTN profile created by averaging SNP solutions a…	biorxiv	0			TRUE	FALSE	FALSE
Sord deficient rats develop a motor-predominant peripheral neuropathy unveiling novel pathophysiological insights	Biallelic SORD mutations cause one of the most frequent forms of recessive hereditary neuropathy, estimated to affect approximately 10,000 patients in North America and Europe alone. Pathogenic SORD loss-of-function changes in the encoded enzyme sorbitol dehydrogenase result in abnormally high sorbitol levels in cells and serum. How sorbitol accumulation leads to peripheral neuropathy remains to …	biorxiv	0			TRUE	FALSE	FALSE
STAT1 overexpression triggers aplastic anemia: a pilot study unravelling novel pathogenetic insights in bone marrow failure	We identified STAT1 gain of function (GOF) in a 32-year-old female with pallor, weakness, cough, and dyspnea admitted to our Division of Medicine. She had severe oral ulcers (OU), type 1 diabetes (T1DM), and pancytopenia. Bone marrow (BM) biopsy showed the absence of erythroid precursors. Peripheral blood parameters such as neutrophils < 500/mL, reticulocytes < 2%, and BM hypo-cellularity allowed…	PubMed	0			TRUE	FALSE	FALSE
Strawberry phenotypic plasticity in flowering time is driven by interaction between genetic loci and temperature	The flowering time, which determines when the fruits or seeds can be harvested, is known to be sensitive to plasticity, i.e. the ability of a genotype to display different phenotypes in response to environmental variations. In the context of climate change, strawberry breeding can take advantage of phenotypic plasticity to create high-performing varieties adapted either to local conditions or to …	biorxiv	0			TRUE	FALSE	FALSE
Stress during puberty and adulthood pregnancy impact histone acetylation regulators in the hypothalamus	Undergoing stressful events during puberty puts women at risk for a variety of negative outcomes, and this risk is heightened if they become pregnant later in life. We previously demonstrated that stress during puberty combined with pregnancy in adulthood led to a blunted response of the hypothalamic-pituitary-adrenal stress axis in humans and mice. We have begun to understand the mechanisms unde…	biorxiv	0			TRUE	FALSE	FALSE
Study Design and Interim Analysis of the Cancer Lifetime Assessment Screening Study in Canines (CLASSiC): The First Prospective Cancer Screening Study in Dogs Using Next-Generation Sequencing-Based Liquid Biopsy	ObjectiveThe Cancer Lifetime Assessment Screening Study in Canines (CLASSiC) is a prospective, longitudinal cancer screening study, in which enrolled dogs are screened for cancer with physical exams and next-generation sequencing-based liquid biopsy testing on a serial basis. The goals of the first interim analysis, presented here, are to assess the benefits of using the OncoK9(R) liquid biopsy t…	biorxiv	0			TRUE	FALSE	FALSE
Suboptimal dietary patterns are associated with accelerated biological aging in young adulthood: a twin study	Background & aimsSuboptimal diets increase morbidity and mortality risk. Epigenetic clocks are algorithms that can assess health and lifespan, even at a young age, before clinical manifestations of diseases. We investigated the association between dietary patterns and biological aging in young adult twins. MethodsThe data were drawn from the population-based FinnTwin12 study and consisted of twin…	medrxiv	0			TRUE	FALSE	FALSE
Successful management of splenic artery dissection after sigmoid colon perforation in vascular Ehlers-Danlos syndrome	Ehlers-Danlos syndrome (EDS) is a genetic disorder that causes fragility of the systemic connective tissues. Of the 13 subtypes, vascular EDS (vEDS) is associated with abnormalities in collagen production, resulting in arterial rupture and intestinal perforation. Herein, we report the case of a man with confirmed vEDS who survived a ruptured dissected splenic artery aneurysm triggered by perforat…	PubMed	0			TRUE	FALSE	FALSE
Synaptic-dependent developmental dysconnectivity in 22q11.2 deletion syndrome	Chromosome 22q11.2 deletion is among the strongest known genetic risk factors for neuropsychiatric disorders, including autism and schizophrenia. Brain imaging studies have reported disrupted large-scale functional connectivity in people with 22q11 deletion syndrome (22q11DS). However, the significance and biological determinants of these functional alterations remain unclear. Here, we use a cros…	biorxiv	0			TRUE	FALSE	FALSE
Systems Modeling Reveals Shared Metabolic Dysregulation and Novel Therapeutic Treatments in ME/CFS and Long COVID	Myalgic Encephalomyelitis/Chronic Fatigue Syndrome (ME/CFS) and Long COVID are complex, multisystem conditions that pose significant challenges in healthcare. Accumulated research evidence suggests that ME/CFS and Long COVID exhibit overlapping metabolic symptoms, indicating potential shared metabolic dysfunctions. This study aims to systematically explore shared metabolic disturbances in the mus…	biorxiv	0			TRUE	FALSE	FALSE
Targeted cancer therapy induces APOBEC fuelling the evolution of drug resistance	Introductory paragraphThe clinical success of targeted cancer therapy is limited by drug resistance that renders cancers lethal in patients1-4. Human tumours can evolve therapy resistance by acquiring de novo genetic alterations and increased heterogeneity via mechanisms that remain incompletely understood1. Here, through parallel analysis of human clinical samples, tumour xenograft and cell line…	biorxiv	0			TRUE	FALSE	FALSE
The causal role of male pubertal timing for the development of externalizing and internalizing traits: results from Mendelian randomization studies	Preexisting epidemiological studies suggest that early pubertal development in males is associated with externalizing (e.g., conduct problems, risky behavior, and aggression) and internalizing (e.g., depression and anxiety) traits and disorders. However, due to problems inherent to observational studies, especially of reverse causation and residual confounding, it remains unclear whether these as…	medrxiv	0			TRUE	FALSE	FALSE
The clinical, genomic, and transcriptomic landscape of BRAF mutant cancers	BackgroundBRAF mutations are classified into 4 molecularly distinct groups, and Class 1 (V600) mutant tumors are treated with targeted therapies. Effective treatment has not been established for Class 2/3 or BRAF Fusions. We investigated whether BRAF mutation class differed according to clinical, genomic, and transcriptomic variables in cancer patients. MethodsUsing the AACR GENIE (v.12) cancer d…	biorxiv	0			TRUE	FALSE	FALSE
The DCM Project Portal: A direct-to-participant platform of The DCM Research Project	Study ObjectiveTo develop a digital platform to conduct family-based, dilated cardiomyopathy (DCM) genetic research. DesignInnovative approaches are needed to achieve large family enrollment targets. The DCM Project Portal, a direct-to-participant electronic recruitment, consent, and communication tool, was designed using prior experience with traditional enrollment methods, characteristics and f…	medrxiv	0			TRUE	FALSE	FALSE
THE EFFECT OF SELECTED COFFEE CONSTITUENTS ON MITOCHON-DRIAL DYSFUNCTION IN AN EARLY ALZHEIMER DISEASE CELL MODEL ========== THE EFFECT OF SELECTED COFFEE CONSTITUENTS ON MITOCHONDRIAL DYSFUNCTION IN AN EARLY ALZHEIMER DISEASE CELL MODEL	Alzheimer disease (AD) is an emerging medical problem worldwide without any cure yet. By 2050, more than 152 million people will be affected. AD is characterized by mitochondrial dys-function (MD) and increased amyloid beta (A{beta}) levels. Coffee is one of the most commonly consumed beverages. It has many bioactive and neuroprotective ingredients of which caffeine (Cof), kahweohl (KW) and cafes…	biorxiv	0			TRUE	FALSE	FALSE
The ivory lncRNA regulates seasonal color patterns in buckeye butterflies	Long non-coding RNAs (lncRNAs) are transcribed elements increasingly recognized for their roles in regulating gene expression. Thus far, however, we have little understanding of how lncRNAs contribute to evolution and adaptation. Here we show that a conserved lncRNA, ivory, is an important color patterning gene in the buckeye butterfly Junonia coenia. ivory overlaps with cortex, a locus linked to…	biorxiv	0			TRUE	FALSE	FALSE
The Landscape of Secondary Genetic Rearrangements in Pediatric Patients with B-Cell Acute Lymphoblastic Leukemia with t(12;21)	The most frequent chromosomal rearrangement in childhood B-cell acute lymphoblastic leukemia (B-ALL) is translocation t(12;21)(p13;q22). It results in the fusion of the ETV6::RUNX1 gene, which is active in the regulation of multiple crucial cellular pathways. Recent studies hypothesize that many translocations are influenced by RAG-initiated deletions, as well as defects in the RAS and NRAS pathw…	PubMed	0			TRUE	FALSE	FALSE
The mediating role of mammographic density in the protective effect of early-life adiposity on breast cancer risk: a multivariable Mendelian randomization study	Observational studies suggest that mammographic density (MD) may have a role in the unexplained protective effect of childhood adiposity on breast cancer risk. Here, we investigated a complex and interlinked relationship between puberty onset, adiposity, MD, and their effects on breast cancer using Mendelian randomization (MR). We estimated the effects of childhood and adulthood adiposity, and ag…	medrxiv	0			TRUE	FALSE	FALSE
The microbiota and immune system non-genetically affect offspring phenotypes transgenerationally	Summary paragraphThe host-microbiota relationship has evolved to shape mammalian processes, including immunity, metabolism, and development1-3. Host phenotypes change in direct response to microbial exposures by the individual. Here we show that the microbiota induces phenotypic change not only in the individual but also in their succeeding generations of progeny. We found that germ-free mice exh…	biorxiv	0			TRUE	FALSE	FALSE
The role of Late Presenters on HIV-1 transmission clusters in Europe	BackgroundInvestigating the role of late presenters (LP) on HIV-1 transmission is important, as they can contribute to the onward spread of HIV-1 virus in the long period before diagnosis, when they are not aware of their HIV status ObjectiveTo describe the clinical and socio-demographic characteristics of HIV-1 infected individuals followed in Europe, to characterize patients in clusters and to …	medrxiv	0			TRUE	FALSE	FALSE
Tracking the genetic diversity of SARS-CoV-2 variants in Nicaragua throughout the COVID-19 Pandemic	The global circulation of SARS-CoV-2 has been extensively documented, yet the dynamics within Central America, particularly Nicaragua, remain underexplored. This study characterizes the genomic diversity of SARS-CoV-2 in Nicaragua from March 2020 through December 2022, utilizing 1064 genomes obtained via next-generation sequencing. These sequences were selected nationwide and analyzed for variant…	biorxiv	0			TRUE	FALSE	FALSE
Transposon mutagenesis screen in Klebsiella pneumoniae identifies genetic determinants required for growth in human urine and serum	Klebsiella pneumoniae is a global public health concern due to the rising myriad of hypervirulent and multi-drug resistant clones both alarmingly associated with high mortality. The molecular microbial genetics underpinning these recalcitrant K. pneumoniae infections is unclear, coupled with the emergence of lineages resistant to nearly all present day clinically important antimicrobials. In this…	biorxiv	0			TRUE	FALSE	FALSE
Treatment and outcomes of symptomatic hyperammonemia following asparaginase therapy in children with acute lymphoblastic leukemia	Hyperammonemia has been reported following asparaginase administration, consistent with the mechanisms of asparaginase, which catabolizes asparagine to aspartic acid and ammonia, and secondarily converts glutamine to glutamate and ammonia. However, there are only a few reports on the treatment of these patients, which varies widely from watchful waiting to treatment with lactulose, protein restri…	PubMed	0			TRUE	FALSE	FALSE
Trio-Based Whole-Genome Sequencing for Critically Ill Pediatric Patients in Korea	This study aimed to implement genome sequencing using an automated pipeline for critically ill pediatric patients within a real-world healthcare system. Twenty patients under 36 months of age, admitted to the NICU/PICU or suspected of having rapidly progressive genetic disorders, were enrolled. Trio-based genome sequencing was performed using an optimized processing pipeline, which automatically …	medrxiv	0			TRUE	FALSE	FALSE
Tumor-Induced Osteomalacia due to Sarcomatoid Non-Small Cell Lung Carcinoma Confounded by Drug-Induced Fanconi Syndrome	Tumor-induced osteomalacia (TIO) is an exceedingly rare paraneoplastic condition characterized by hypophosphatemia, osteomalacia, fragility fractures, and fatigue. A 39-year-old man was assessed for hemoptysis, pathological rib fractures, and fatigue, and was found to have a chest mass with lung metastasis. Biopsy of the mass suggested high-grade epithelioid and spindle cell neoplasm. He was init…	PubMed	0			TRUE	FALSE	FALSE
Type 2 Diabetes risk alleles in Peptidyl-glycine Alpha-amidating Monooxygenase influence GLP-1 levels and response to GLP-1 Receptor Agonists	Patients with type 2 diabetes vary in their response to currently available therapeutic agents (including GLP-1 receptor agonists) leading to suboptimal glycemic control and increased risk of complications. We show that human carriers of hypomorphic T2D-risk alleles in the gene encoding peptidyl-glycine alpha-amidating monooxygenase (PAM), as well as Pam-knockout mice, display increased resistanc…	medrxiv	0			TRUE	FALSE	FALSE
Under-Representation of Racial Groups in Genomics Studies of Gastroenteropancreatic Neuroendocrine Neoplasms	Not all populations are poised to benefit from advancing genomics in gastroenteropancreatic neuroendocrine neoplasms (GEP-NEN), as genomics have focused on White patients. This study aimed to evaluate racial populations represented in genomic studies of GEP-NENs and to provide evidence of differential genomic findings between racial groups in GEP-NENs. Manuscripts analyzing DNA, RNA, or DNA methy…	PubMed	0			TRUE	FALSE	FALSE
Untangling the Role of Pathobionts from Bacteroides Species in Inflammatory Bowel Diseases	Inflammatory bowel diseases (IBD) arise from a convergence of underlying genetic susceptibility, environmental factors, and shifts in gut microbiota function and membership. Although the latter may trigger and contribute to IBD, there is little consensus on a specific causative pathogen. In this study, we demonstrate that commensal Bacteroides fragilis strains from ulcerative colitis (UC) patient…	biorxiv	0			TRUE	FALSE	FALSE
Updates in Kidney Transplantation From the 2022 Banff-Canadian Society of Transplantation Joint Meeting: Conference Report	The 2022 Banff-Canadian Society of Transplantation Meeting in Banff, Alberta, brought together transplant professionals to review new developments across various aspects of solid organ transplantation (SOT) in Canada. Presentations included consensus recommendations from expert-led forums; experiences with new procedures and legislation; reports from public health data repositories; original clin…	PubMed	0			TRUE	FALSE	FALSE
Validation of a murine proteome-wide phage display library for the identification of autoantibody specificities	Autoimmunity is characterized by loss of tolerance to tissue-specific as well as systemic antigens, resulting in complex autoantibody landscapes. Here, we introduce and extensively validate the performance characteristics of a murine proteome-wide library for phage display immunoprecipitation and sequencing (PhIP-seq), to profile mouse autoantibodies. This system and library were validated using …	biorxiv	0			TRUE	FALSE	FALSE
Weakly supervised contrastive learning infers molecular subtypes and recurrence of breast cancer from unannotated pathology images ========== Weakly supervised contrastive learning infers molecular subtypes and recurrence risk of breast cancer from pathology images	The deep learning-powered computational pathology has led to sig-nificant improvements in the speed and precise of tumor diagnosis,, while also exhibiting substantial potential to infer genetic mutations and gene expression levels. However,current studies remain limited in predicting molecular subtypes and recurrence risk in breast cancer. In this paper, we proposed a weakly supervised contrastiv…	biorxiv	0			TRUE	FALSE	FALSE
Whole-genome sequencing of half-a-million UK Biobank participants	Summary ParagraphWhole-genome sequencing (WGS) provides a comprehensive view of the genome, enabling detection of coding and non-coding genetic variation, and surveying complex regions which are difficult to genotype. Here, we report on whole-genome sequencing of 490,640 UK Biobank participants, building on previous genotyping1 and whole-exome sequencing (WES) efforts2,3. This advance deepens our…	medrxiv	0			TRUE	FALSE	FALSE
Within-subject changes in DNA-methylome profile identify individual signatures of early-life adversity, with a potential to predict neuropsychiatric outcome	BackgroundAdverse early-life experiences (ELA), including poverty, trauma and neglect, affect a majority of the worlds children. Whereas the impact of ELA on cognitive and emotional health throughout the lifespan is well-established, it is not clear how distinct types of ELA influence child development, and there are no tools to predict for an individual child their vulnerability or resilience to…	biorxiv	0			TRUE	FALSE	FALSE
[LORENZO'S OIL AND ADRENOLEUKODYSTROPHY EXAMINING AN ARTIFICIAL INTELLIGENCE TOOL INTENDED FOR CONDUCTING LITERATURE SEARCHES AND ANALYSES]	Adrenoleukodystrophy is a genetic metabolic disorder characterized by a heterogeneous phenotype. Its severe form, known as cerebral adrenoleukodystrophy, involves unpredictable cerebral damage and progressive central nervous system deterioration. This rare condition became famous because of a Hollywood movie in which the Italian parents of a child with the condition supposedly discovered a medica…	PubMed	1			FALSE	TRUE	FALSE
A deep network embedded with rough fuzzy discretization for OCT fundus image segmentation	The noise and redundant information are the main reasons for the performance bottleneck of medical image segmentation algorithms based on the deep learning. To this end, we propose a deep network embedded with rough fuzzy discretization (RFDDN) for OCT fundus image segmentation. Firstly, we establish the information decision table of OCT fundus image segmentation, and regard each category of segm…	PubMed	1			FALSE	TRUE	FALSE
A Feature-Fusion Technique-Based Alzheimer's Disease Classification Using Magnetic Resonance Imaging	Early identification of Alzheimer's disease (AD) is essential for optimal treatment and management. Deep learning (DL) technologies, including convolutional neural networks (CNNs) and vision transformers (ViTs) can provide promising outcomes in AD diagnosis. However, these technologies lack model interpretability and demand substantial computational resources, causing challenges in the resource-c…	PubMed	1			FALSE	TRUE	FALSE
A foundational large language model for edible plant genomes ========== A Foundational Large Language Model for Edible Plant Genomes	Significant progress has been made in the field of plant genomics, as demonstrated by the increased use of high-throughput methodologies that enable the characterization of multiple genome-wide molecular phenotypes. These findings have provided valuable insights into plant traits and their underlying genetic mechanisms, particularly in model plant species. Nonetheless, effectively leveraging them…	PubMed,biorxiv	1			FALSE	TRUE	FALSE
A graphSAGE discovers synergistic combinations of Gefitinib, paclitaxel, and Icotinib for Lung adenocarcinoma management by targeting human genes and proteins: the RAIN protocol	BackgroundAdenocarcinoma of the lung is the most common type of lung cancer, and it is characterized by distinct cellular and molecular features. It occurs when abnormal lung cells multiply out of control and form a tumor in the outer region of the lungs. Adenocarcinoma of the lung is a serious and life-threatening condition that requires effective and timely management to improve the survival an…	medrxiv	1			FALSE	TRUE	FALSE
A hybrid machine learning model for predicting gene expression from epigenetics across fungal species	Understanding and controlling gene expression in organisms is essential for optimizing biological processes, whether in service of bioeconomic processes, human health, or environmental regulation. Epigenetic modifications play a significant role in regulating gene expression by altering chromatin structure, DNA accessibility and protein binding. While a significant amount is known about the combi…	biorxiv	1			FALSE	TRUE	FALSE
A landmark federal interagency collaboration to promote data science in health care: Million Veteran Program-Computational Health Analytics for Medical Precision to Improve Outcomes Now	In 2016, the Department of Veterans Affairs (VA) and the Department of Energy (DOE) established an Interagency Agreement (IAA), the Million Veteran Program-Computational Health Analytics for Medical Precision to Improve Outcomes Now (MVP-CHAMPION) research collaboration. Oversight fell under the VA Office of Research Development (VA ORD) and DOE headquarters. An Executive Committee and 2 senior s…	PubMed	1			FALSE	TRUE	FALSE
A multi-task deep learning model based on comprehensive feature integration and self-attention mechanism for predicting response to anti-PD1/PD-L1	Immune checkpoint inhibitor (ICI) has been widely used in the treatment of advanced cancers, but predicting their efficacy remains challenging. Traditional biomarkers are numerous but exhibit heterogeneity within populations. For comprehensively utilizing the ICI-related biomarkers, we aim to conduct multidimensional feature selection and deep learning model construction. We used statistical and …	PubMed	1			FALSE	TRUE	FALSE
A new AI-assisted data standard accelerates interoperability in biomedical research	In this paper, we leveraged Large Language Models(LLMs) to accelerate data wrangling and automate labor-intensive aspects of data discovery and harmonization. This work promotes interoperability standards and enhances data discovery, facilitating AI-readiness in biomedical science with the generation of Common Data Elements (CDEs) as key to harmonizing multiple datasets. Thirty-one studies, vario…	PubMed,medrxiv	1			FALSE	TRUE	FALSE
A robust transformer-based pipeline of 3D cell alignment, denoise and instance segmentation on electron microscopy sequence images	Germline cells are critical for transmitting genetic information to subsequent generations in biological organisms. While their differentiation from somatic cells during embryonic development is well-documented in most animals, the regulatory mechanisms initiating plant germline cells are not well understood. To thoroughly investigate the complex morphological transformations of their ultrastruct…	PubMed	1			FALSE	TRUE	FALSE
A self-supervised framework for learning whole slide representations	Whole slide imaging is fundamental to biomedical microscopy and computational pathology. Previously, learning representations for gigapixel-sized whole slide images (WSIs) has relied on multiple instance learning with weak labels, which do not annotate the diverse morphologic features and spatial heterogeneity of WSIs. A high-quality self-supervised learning method for WSIs would provide transfer…	arXiv	1			FALSE	TRUE	FALSE
A Suite of Foundation Models Captures the Contextual Interplay Between Codons	In the canonical genetic code, many amino acids are assigned more than one codon. Work by us and others has shown that the choice of these synonymous codon is not random, and carries regulatory and functional consequences. Existing protein foundation models ignore this context-dependent role of coding sequence in shaping the protein landscape of the cell. To address this gap, we introduce cdsFM, …	biorxiv	1			FALSE	TRUE	FALSE
A Theoretical Exploration of Artificial Intelligence's Impact on Feto-Maternal Health from Conception to Delivery	The implementation of Artificial Intelligence (AI) in healthcare is enhancing diagnostic accuracy in clinical setups. The use of AI in healthcare is steadily increasing with advancing technology, extending beyond disease diagnosis to encompass roles in feto-maternal health. AI harnesses Machine Learning (ML), Natural Language Processing (NLP), Artificial Neural Networks (ANN), and computer vision…	PubMed	1			FALSE	TRUE	FALSE
A transformer-based genomic prediction method fused with knowledge-guided module	Genomic prediction (GP) uses single nucleotide polymorphisms (SNPs) to establish associations between markers and phenotypes. Selection of early individuals by genomic estimated breeding value shortens the generation interval and speeds up the breeding process. Recently, methods based on deep learning (DL) have gained great attention in the field of GP. In this study, we explore the application o…	PubMed	1			FALSE	TRUE	FALSE
A transformer-based multi-task deep learning model for simultaneous infiltrated brain area identification and segmentation of gliomas	The anatomical infiltrated brain area and the boundaries of gliomas have a significant impact on clinical decision making and available treatment options. Identifying glioma-infiltrated brain areas and delineating the tumor manually is a laborious and time-intensive process. Previous deep learning-based studies have mainly been focused on automatic tumor segmentation or predicting genetic/histolo…	PubMed	1			FALSE	TRUE	FALSE
A transformer-based unified multimodal framework for Alzheimer's disease assessment	In Alzheimer's disease (AD) assessment, traditional deep learning approaches have often employed separate methodologies to handle the diverse modalities of input data. Recognizing the critical need for a cohesive and interconnected analytical framework, we propose the AD-Transformer, a novel transformer-based unified deep learning model. This innovative framework seamlessly integrates structural …	PubMed	1			FALSE	TRUE	FALSE
AI-Guided Cancer Therapy for Patients with Coexisting Migraines	Background: Cancer remains a leading cause of death worldwide. Progress in its effective treatment has been hampered by challenges in personalized therapy, particularly in patients with comorbid conditions. The integration of artificial intelligence (AI) into patient profiling offers a promising approach to enhancing individualized anticancer therapy. Objective: This narrative review explores the…	PubMed	1			FALSE	TRUE	FALSE
AI-Powered Test Question Generation in Medical Education: The DailyMed Approach	IntroductionLarge language models (LLMs) presents opportunities to improve the efficiency and quality of tools in medical education, such as the generation of multiple-choice questions (MCQs). However, ensuring that these questions are clinically relevant, accurate, and easily accesible and reusable remains challenging. Here, we developed DailyMed, an online automated pipeline using LLMs to gener…	medrxiv	1			FALSE	TRUE	FALSE
An AI-Driven Framework for Discovery of BACE1 Inhibitors for Alzheimer's Disease	Alzheimers Disease (AD) is a progressive neurodegenerative disorder that affects over 51 million individuals globally. The {beta}-secretase (BACE1) enzyme is responsible for the production of amyloid beta (A{beta}) plaques in the brain. The accumulation of A{beta} plaques leads to neuronal death and the impairment of cognitive abilities, both of which are fundamental symptoms of AD. Thus, BACE1 h…	biorxiv	1			FALSE	TRUE	FALSE
An Improved Nested U-Net Network for Fluorescence In Situ Hybridization Cell Image Segmentation	Fluorescence in situ hybridization (FISH) is a powerful cytogenetic method used to precisely detect and localize nucleic acid sequences. This technique is proving to be an invaluable tool in medical diagnostics and has made significant contributions to biology and the life sciences. However, the number of cells is large and the nucleic acid sequences are disorganized in the FISH images taken usin…	PubMed	1			FALSE	TRUE	FALSE
Analysis of large-language model versus human performance for genetics questions	Large-language models like ChatGPT have recently received a great deal of attention. To assess ChatGPT in the field of genetics, we compared its performance to human respondents in answering genetics questions (involving 13,636 responses) that had been posted on social media platforms starting in 2021. Overall, ChatGPT did not perform significantly differently than human respondents, but did sign…	PubMed,medrxiv	1			FALSE	TRUE	FALSE
Anesthetic Management of a Patient With Juvenile Hyaline Fibromatosis: A Case Report Written With the Assistance of the Large Language Model ChatGPT	This case report was written with the assistance of the large language model known as ChatGPT, a form of generative artificial intelligence that can write grammatically correct and semantically meaningful prose on a multitude of topics. Here, it has assisted us in presenting a case of anesthetic management for a case of Juvenile Hyaline Fibromatosis (JHF), an extremely rare genetic disorder that …	PubMed	1			FALSE	TRUE	FALSE
Application of machine learning based genome sequence analysis in pathogen identification	Infectious diseases caused by pathogenic microorganisms pose a serious threat to human health. Despite advances in molecular biology, genetics, computation, and medicinal chemistry, infectious diseases remain a significant public health concern. Addressing the challenges posed by pathogen outbreaks, pandemics, and antimicrobial resistance requires concerted interdisciplinary efforts. With the dev…	PubMed	1			FALSE	TRUE	FALSE
Applications of artificial intelligence in clinical laboratory genomics	The transition from analog to digital technologies in clinical laboratory genomics is ushering in an era of "big data" in ways that will exceed human capacity to rapidly and reproducibly analyze those data using conventional approaches. Accurately evaluating complex molecular data to facilitate timely diagnosis and management of genomic disorders will require supportive artificial intelligence me…	PubMed	1			FALSE	TRUE	FALSE
Applications of Artificial Intelligence to Diagnosis of Neurodegenerative Diseases	Artificial Intelligence (AI) is an umbrella term that represents a new technology for simulating and expanding human intelligence by using machines and computer systems. It consists of methods such as machine learning (ML), deep learning (DL), and natural language processing (NLP). In the era of big data, AI has emerged as an essential tool for improving the detection of neurodegenerative disease…	PubMed	1			FALSE	TRUE	FALSE
Artificial Intelligence and Multiple Sclerosis	In this paper, we analyse the different advances in artificial intelligence (AI) approaches in multiple sclerosis (MS). AI applications in MS range across investigation of disease pathogenesis, diagnosis, treatment, and prognosis. A subset of AI, Machine learning (ML) models analyse various data sources, including magnetic resonance imaging (MRI), genetic, and clinical data, to distinguish MS fro…	PubMed	1			FALSE	TRUE	FALSE
Artificial Intelligence ECG Analysis in Patients with Short QT Syndrome to Predict Life-Threatening Arrhythmic Events	Short QT syndrome (SQTS) is an inherited cardiac ion-channel disease related to an increased risk of sudden cardiac death (SCD) in young and otherwise healthy individuals. SCD is often the first clinical presentation in patients with SQTS. However, arrhythmia risk stratification is presently unsatisfactory in asymptomatic patients. In this context, artificial intelligence-based electrocardiogram …	PubMed	1			FALSE	TRUE	FALSE
Artificial Intelligence-Assisted Comparative Analysis of the Overlapping Molecular Pathophysiology of Alzheimer's Disease, Amyotrophic Lateral Sclerosis, and Frontotemporal Dementia	The overlapping molecular pathophysiology of Alzheimer's Disease (AD), Amyotrophic Lateral Sclerosis (ALS), and Frontotemporal Dementia (FTD) was analyzed using relationships from a knowledge graph of 33+ million biomedical journal articles. The unsupervised learning rank aggregation algorithm from SemNet 2.0 compared the most important amino acid, peptide, and protein (AAPP) nodes connected to A…	PubMed	2			FALSE	FALSE	TRUE
Artificial intelligence-generated patient information leaflets: a comparison of contents according to British Association of Dermatologists standards	Patient information leaflets (PILs) can supplement a clinical consultation and provide additional information for a patient to read in their own time. A wide range of PILs are available for distribution by the British Association of Dermatologists (BAD) and undergo rigorous review ahead of publication. In the UK, 7.1 million adults are estimated to have the reading age of a 9-year-old child and 4…	PubMed	1			FALSE	TRUE	FALSE
Artificial Intelligence-Generated Scientific Literature: A Critical Appraisal	Review articles play a critical role in informing medical decisions and identifying avenues for future research. With the introduction of artificial intelligence (AI), there has been a growing interest in the potential of this technology to transform the synthesis of medical literature. Open AI's Generative Pre-trained Transformer (GPT-4) (Open AI Inc, San Francisco, CA) tool provides access to a…	PubMed	1			FALSE	TRUE	FALSE
Assessment of ChatGPT's performance on neurology written board examination questions	ChatGPT has shown promise in healthcare. To assess the utility of this novel tool in healthcare education, we evaluated ChatGPT's performance in answering neurology board exam questions. Neurology board-style examination questions were accessed from BoardVitals, a commercial neurology question bank. ChatGPT was provided a full question prompt and multiple answer choices. First attempts and additi…	PubMed	1			FALSE	TRUE	FALSE
Attitudes Toward Use of an APOL1 Genetic Testing Chatbot in Living Kidney Donor Evaluation: A Focus Group Study	Living kidney donor (LKD) candidates of African ancestry are increasingly asked to undergo Apolipoprotein L1 (APOL1) genetic testing during the donor evaluation process to better understand their risk of kidney disease. LKD candidates' attitudes about using a clinical chatbot on APOL1 remain unknown. This study builds on prior work to culturally adapt the Gia (Genetic Information Assistant) chatb…	PubMed	1			FALSE	TRUE	FALSE
Automated Derivation of Diagnostic Criteria for Lung Cancer using Natural Language Processing on Electronic Health Records: A pilot study	BackgroundThe digitisation of healthcare records has generated vast amounts of unstructured data, presenting opportunities for improvements in disease diagnosis when clinical coding falls short, such as in the recording of patient symptoms. This study presents an approach using natural language processing to extract clinical concepts from free-text which are used to automatically form diagnostic …	medrxiv, PubMed	1			FALSE	TRUE	FALSE
Automatic facial axes standardization of 3D fetal ultrasound images	Craniofacial anomalies indicate early developmental disturbances and are usually linked to many genetic syndromes. Early diagnosis is critical, yet ultrasound (US) examinations often fail to identify these features. This study presents an AI-driven tool to assist clinicians in standardizing fetal facial axes/planes in 3D US, reducing sonographer workload and facilitating the facial evaluation. Ou…	arXiv	1			FALSE	TRUE	FALSE
Beyond neuropsychological tests: AI speech analysis in PKU	Phenylketonuria (PKU) is a rare inherited metabolic disorder characterized by toxic phenylalanine (Phe) concentrations in blood and brain. State-of-the-art analyses of speech detected a dimension of verbal discourse providing insights that extend beyond those captured by existing paradigms to measure performance associated with biochemical markers in PKU. The Cookie Theft Picture Task provided a …	PubMed	1			FALSE	TRUE	FALSE
BioDiscoveryAgent: An AI Agent for Designing Genetic Perturbation Experiments	Agents based on large language models have shown great potential in accelerating scientific discovery by leveraging their rich background knowledge and reasoning capabilities. In this paper, we introduce BioDiscoveryAgent, an agent that designs new experiments, reasons about their outcomes, and efficiently navigates the hypothesis space to reach desired solutions. We demonstrate our agent on the …	arXiv	1			FALSE	TRUE	FALSE
Biomedical Information Integration via Adaptive Large Language Model Construction	Integrating diverse biomedical knowledge information is essential to enhance the accuracy and efficiency of medical diagnoses, facilitate personalized treatment plans, and ultimately improve patient outcomes. However, Biomedical Information Integration (BII) faces significant challenges due to variations in terminology and the complex structure of entity descriptions across different datasets. A …	PubMed	2			FALSE	FALSE	TRUE
Can Electronic care planning using AI Summarization Yield equal Documentation Quality? (EASY eDocQ)	ImportanceData, information and knowledge in health care has expanded exponentially over the last 50 years, leading to significant challenges with information overload and complex, fragmented care plans. Generative AI has the potential to facilitate summarization and integration of knowledge and wisdom to through rapid integration of data and information to enable efficient care planning. Objecti…	medrxiv	1			FALSE	TRUE	FALSE
ChatGPT as a bioinformatic partner	The advanced Large Language Model ChatGPT4o, developed by OpenAI, can be used in the field of bioinformatics to analyze and understand cross-reactive allergic reactions. This study explores the use of ChatGPT4o to support research on allergens, particularly in the cross-reactivity syndrome between cat and pork. Using a hypothetical clinical case of a child with a confirmed allergy to Fel d 2 (cat…	medrxiv	1			FALSE	TRUE	FALSE
ChatGPT- versus human-generated answers to frequently asked questions about diabetes: a Turing test-inspired survey among employees of a Danish diabetes center	BackgroundLarge language models have received enormous attention recently with some studies demonstrating their potential clinical value, despite not being trained specifically for this domain. We aimed to investigate whether ChatGPT, a language model optimized for dialogue, can answer frequently asked questions about diabetes. MethodsWe conducted a closed e-survey among employees of a large Dani…	medrxiv	1		1	FALSE	TRUE	FALSE
ChatGPT-A promising generative AI tool and its implications for cancer care	Since its launch, ChatGPT has taken the internet by storm and has the potential to be used broadly in the health care system, particularly in a setting such as medical oncology. ChatGPT is well suited to review and extract key content from records of patients with cancer, interpret next-generation sequencing reports, and offer a list of potential clinical trial options	PubMed	1			FALSE	TRUE	FALSE
CKD-TransBTS: Clinical Knowledge-Driven Hybrid Transformer With Modality-Correlated Cross-Attention for Brain Tumor Segmentation	Brain tumor segmentation (BTS) in magnetic resonance image (MRI) is crucial for brain tumor diagnosis, cancer management and research purposes. With the great success of the ten-year BraTS challenges as well as the advances of CNN and Transformer algorithms, a lot of outstanding BTS models have been proposed to tackle the difficulties of BTS in different technical aspects. However, existing studi…	PubMed	1			FALSE	TRUE	FALSE
Classification of clinically actionable genetic mutations in cancer patients	Personalized medicine in cancer treatment aims to treat each individual's cancer tumor uniquely based on the genetic sequence of the cancer patient and is a much more effective approach compared to traditional methods which involve treating each type of cancer in the same, generic manner. However, personalized treatment requires the classification of cancer-related genes once profiled, which is a…	PubMed	1			FALSE	TRUE	FALSE
Clinical signatures of genetic epilepsies precede diagnosis in electronic medical records of 32,000 individuals	An early genetic diagnosis can guide the time-sensitive treatment of individuals with genetic epilepsies. However, most genetic diagnoses occur long after disease onset. We aimed to identify early clinical features suggestive of genetic diagnoses in individuals with epilepsy through large-scale analysis of full-text electronic medical records. We extracted 89 million time-stamped standardized cli…	PubMed	1			FALSE	TRUE	FALSE
Computer-assisted patient identification tool in inborn errors of metabolism - potential for rare disease patient registry and big data analysis	Patient registries are crucial for rare disease management. However, manual registry construction is labor-intensive and often not user-friendly. Our goal is to establish Hong Kong's first computer-assisted patient identification tool for rare diseases, starting with inborn errors of metabolism (IEM). Patient data from 2010 to 2019 was retrieved from electronic databases. Through big data analyti…	PubMed	1			FALSE	TRUE	FALSE
Contrastive learning-based histopathological features infer molecular subtypes and clinical outcomes of breast cancer from unannotated whole slide images	The artificial intelligence-powered computational pathology has led to significant improvements in the speed and precision of tumor diagnosis, while also exhibiting substantial potential to infer genetic mutations and gene expression levels. However, current studies remain limited in predicting molecular subtypes and clinical outcomes in breast cancer. In this paper, we proposed a weakly supervis…	PubMed	1			FALSE	TRUE	FALSE
Conventional therapy induces tumor immunoediting and modulates the immune contexture in colorectal cancer	BackgroundCancer immunotherapies for patients with colorectal cancer (CRC) continue to lag behind other solid cancer types with the exception of 4% of patients with microsatellite-instable tumors. Thus, there is an urgent need to broaden the clinical benefit of checkpoint blockers to CRC by combining conventional therapies to sensitise tumors to immunotherapy. However, the impact of conventional …	biorxiv	1			FALSE	TRUE	FALSE
CPAE: Contrastive predictive autoencoder for unsupervised pre-training in health status prediction	Fully-supervised learning approaches have shown promising results in some health status prediction tasks using Electronic Health Records (EHRs). These traditional approaches rely on sufficient labeled data to learn from. However, in practice, acquiring large-scaled labeled medical data for various prediction tasks is often not feasible. Thus, it is of great interest to utilize contrastive pre-tra…	PubMed	1			FALSE	TRUE	FALSE
Cross-institution natural language processing for reliable clinical association studies: a methodological exploration	Natural language processing (NLP) of clinical notes in electronic medical records is increasingly used to extract otherwise sparsely available patient characteristics, to assess their association with relevant health outcomes. Manual data curation is resource intensive and NLP methods make these studies more feasible. However, the methodology of using NLP methods reliably in clinical research is …	PubMed	2			FALSE	FALSE	TRUE
Current status of artificial intelligence methods for skin cancer survival analysis: a scoping review	Skin cancer mortality rates continue to rise, and survival analysis is increasingly needed to understand who is at risk and what interventions improve outcomes. However, current statistical methods are limited by inability to synthesize multiple data types, such as patient genetics, clinical history, demographics, and pathology and reveal significant multimodal relationships through predictive al…	PubMed	1			FALSE	TRUE	FALSE
Deep learning analyses of splicing variants identify the link of PCP4 with amyotrophic lateral sclerosis	Amyotrophic lateral sclerosis (ALS) is a severe motor neuron disease, with most sporadic cases lacking clear genetic causes. Abnormal pre-mRNA splicing is a fundamental mechanism in neurodegenerative diseases. For example, TAR DNA-binding protein 43 (TDP-43) loss-of-function (LOF) causes widespread RNA mis-splicing events in ALS. Additionally, splicing mutations are major contributors to neurolog…	PubMed	1			FALSE	TRUE	FALSE
Deep Learning on 777K Bulk Transcriptomes Unveils Human-Mouse Cross-Species Gene Disparities ========== Genes in Humans and Mice: Insights from Deep learning of 777K Bulk Transcriptomes	Mice are widely used as animal models in biomedical research, favored for their small size, ease of breeding, and anatomical and physiological similarities to humans1,2. However, discrepancies between mouse gene experimental results and the actual behavior of human genes are not uncommon, despite their shared DNA sequence similarity3-8. This suggests that DNA sequence similarity does not always r…	biorxiv	1			FALSE	TRUE	FALSE
DeepGenMon: A Novel Framework for Monkeypox Classification Integrating Lightweight Attention-Based Deep Learning and a Genetic Algorithm	Background: The rapid global spread of the monkeypox virus has led to serious issues for public health professionals. According to related studies, monkeypox and other types of skin conditions can spread through direct contact with infected animals, humans, or contaminated items. This disease can cause fever, headaches, muscle aches, and enlarged lymph nodes, followed by a rash that develops into…	PubMed	1			FALSE	TRUE	FALSE
Deriving comprehensive literature trends on multi-omics analysis studies in autism spectrum disorder using literature mining pipeline	Autism spectrum disorder (ASD) is characterized by highly heterogenous abnormalities in functional brain connectivity affecting social behavior. There is a significant progress in understanding the molecular and genetic basis of ASD in the last decade using multi-omics approach. Mining this large volume of biomedical literature for insights requires considerable amount of manual intervention for …	PubMed	1			FALSE	TRUE	FALSE
Detecting and Evaluating Medical Hallucinations in Large Vision Language Models	Large Vision Language Models (LVLMs) are increasingly integral to healthcare applications, including medical visual question answering and imaging report generation. While these models inherit the robust capabilities of foundational Large Language Models (LLMs), they also inherit susceptibility to hallucinations-a significant concern in high-stakes medical contexts where the margin for error is m…	arXiv	1			FALSE	TRUE	FALSE
Detecting microsatellite instability in colorectal cancer using Transformer-based colonoscopy image classification and retrieval	Colorectal cancer (CRC) is a major global health concern, with microsatellite instability-high (MSI-H) being a defining characteristic of hereditary nonpolyposis colorectal cancer syndrome and affecting 15% of sporadic CRCs. Tumors with MSI-H have unique features and better prognosis compared to MSI-L and microsatellite stable (MSS) tumors. This study proposed establishing a MSI prediction model …	PubMed	2			FALSE	FALSE	TRUE
Development of a culturally targeted chatbot to inform living kidney donor candidates of African ancestry about APOL1 genetic testing: a mixed methods study	Clinical chatbots are increasingly used to help integrate genetic testing into clinical contexts, but no chatbot exists for Apolipoprotein L1 (APOL1) genetic testing of living kidney donor (LKD) candidates of African ancestry. Our study aimed to culturally adapt and assess perceptions of the Gia® chatbot to help integrate APOL1 testing into LKD evaluation. Ten focus groups and post-focus group su…	PubMed	1			FALSE	TRUE	FALSE
Digital ECMT Cancer Trial Matching Tool: an Open Source Research Application to Support Oncologists in the Identification of Precision Medicine Clinical Trials	Matching patients with cancer to precision medicine clinical trials on the basis of their tumor genotype has the potential to improve outcomes for patients who have exhausted standard-of-care treatment options. However, the matching process presents a substantial challenge because of the number of clinical trials available. We describe a free, open source research tool designed to extract relevan…	PubMed	1			FALSE	TRUE	FALSE
Digital profiling of gene expression from histology images with linearized attention	Cancer is a heterogeneous disease requiring costly genetic profiling for better understanding and management. Recent advances in deep learning have enabled cost-effective predictions of genetic alterations from whole slide images (WSIs). While transformers have driven significant progress in non-medical domains, their application to WSIs lags behind due to high model complexity and limited datase…	PubMed	1			FALSE	TRUE	FALSE
Distinguishing clinical and genetic risk factors for suicidal ideation and behavior in a diverse hospital population	Suicidal ideation (SI) and behavior (SB) are major public health concerns, but risk factors for their development and progression are poorly understood. We used ICD codes and a natural language processing algorithm to identify individuals in a hospital biobank with SI-only, SB, and controls without either. We compared the profiles of SB and SI-only patients to controls, and each other, using phen…	medrxiv	1			FALSE	TRUE	FALSE
Dual-task kidney MR segmentation with transformers in autosomal-dominant polycystic kidney disease	Autosomal-dominant polycystic kidney disease is a prevalent genetic disorder characterized by the development of renal cysts, leading to kidney enlargement and renal failure. Accurate measurement of total kidney volume through polycystic kidney segmentation is crucial to assess disease severity, predict progression and evaluate treatment effects. Traditional manual segmentation suffers from intra…	PubMed	1			FALSE	TRUE	FALSE
Echoes of Biases: How Stigmatizing Language Affects AI Performance	Electronic health records (EHRs) serve as an essential data source for the envisioned artificial intelligence (AI)-driven transformation in healthcare. However, clinician biases reflected in EHR notes can lead to AI models inheriting and amplifying these biases, perpetuating health disparities. This study investigates the impact of stigmatizing language (SL) in EHR notes on mortality prediction u…	arXiv	1			FALSE	TRUE	FALSE
Emerging Drug Combinations for Targeting Tongue Neoplasms Associated Proteins/Genes: Employing Graph Neural Networks within the RAIN Protocol	BackgroundTongue Neoplasms is a common form of malignancy, with squamous cell carcinoma of the tongue being the most frequently diagnosed type due to regular mechanical stimulation. Its prevalence remains on the rise among neoplastic cancer cases. Finding effective combinations of drugs to target the genetic and protein elements contributing to the development of Managing Tongue Neoplasms poses a…	biorxiv	1			FALSE	TRUE	FALSE
Enhanced brain tumor diagnosis using combined deep learning models and weight selection technique	Brain tumor classification is a critical task in medical imaging, as accurate diagnosis directly influences treatment planning and patient outcomes. Traditional methods often fall short in achieving the required precision due to the complex and heterogeneous nature of brain tumors. In this study, we propose an innovative approach to brain tumor multi-classification by leveraging an ensemble learn…	PubMed	1			FALSE	TRUE	FALSE
Enhanced family history-based algorithms increase the identification of individuals meeting criteria for genetic testing of hereditary cancer syndromes but would not reduce disparities on their own	This study aimed to 1) investigate algorithm enhancements for identifying patients eligible for genetic testing of hereditary cancer syndromes using family history data from electronic health records (EHRs); and 2) assess their impact on relative differences across sex, race, ethnicity, and language preference. The study used EHR data from a tertiary academic medical center. A baseline rule-base …	PubMed	1			FALSE	TRUE	FALSE
Enhancing patient representation learning with inferred family pedigrees improves disease risk prediction	Machine learning and deep learning are powerful tools for analyzing electronic health records (EHRs) in healthcare research. Although family health history has been recognized as a major predictor for a wide spectrum of diseases, research has so far adopted a limited view of family relations, essentially treating patients as independent samples in the analysis. To address this gap, we present ALI…	PubMed	1			FALSE	TRUE	FALSE
Enhancing personalized gene expression prediction from DNA sequences using genomic foundation models	Artificial intelligence (AI)/deep learning (DL) models that predict molecular phenotypes like gene expression directly from DNA sequences have recently emerged. While these models have proven effective at capturing the variation across genes, their ability to explain inter-individual differences has been limited. We hypothesize that the performance gap can be narrowed through the use of pre-train…	PubMed	1			FALSE	TRUE	FALSE
Enhancing recognition and interpretation of functional phenotypic sequences through fine-tuning pre-trained genomic models ========== Enhancing Recognition and Interpretation of Functional Phenotypic Sequences through Fine-Tuning Pre-Trained Genomic Models	Decoding human genomic sequences requires comprehensive analysis of DNA sequence functionality. Through computational and experimental approaches, researchers have studied the genotype-phenotype relationship and generate important datasets that help unravel complicated genetic blueprints. Thus, the recently developed artificial intelligence methods can be used to interpret the functions of those …	PubMed, biorxiv	1			FALSE	TRUE	FALSE
Estimating prevalence of rare genetic disease diagnoses using electronic health records in a children's hospital	Rare genetic diseases (RGDs) affect a significant number of individuals, particularly in pediatric populations. This study investigates the efficacy of identifying RGD diagnoses through electronic health records (EHRs) and natural language processing (NLP) tools, and analyzes the prevalence of identified RGDs for potential underdiagnosis at Cincinnati Children's Hospital Medical Center (CCHMC). E…	PubMed	1			FALSE	TRUE	FALSE
Etiology of Late-Onset Alzheimer's Disease, Biomarker Efficacy, and the Role of Machine Learning in Stage Diagnosis	Late-onset Alzheimer's disease (LOAD) is a subtype of dementia that manifests after the age of 65. It is characterized by progressive impairments in cognitive functions, behavioral changes, and learning difficulties. Given the progressive nature of the disease, early diagnosis is crucial. Early-onset Alzheimer's disease (EOAD) is solely attributable to genetic factors, whereas LOAD has multiple c…	PubMed	1			FALSE	TRUE	FALSE
Evaluating ChatGPT as an adjunct for the multidisciplinary tumor board decision-making in primary breast cancer cases	As the available information about breast cancer is growing every day, the decision-making process for the therapy is getting more complex. ChatGPT as a transformer-based language model possesses the ability to write scientific articles and pass medical exams. But is it able to support the multidisciplinary tumor board (MDT) in the planning of the therapy of patients with breast cancer? We perfor…	PubMed	2			FALSE	FALSE	TRUE
Evaluating Computer Vision, Large Language, and Genome-Wide Association Models in a Limited Sized Patient Cohort for Pre-Operative Risk Stratification in Adult Spinal Deformity Surgery	Background: Adult spinal deformities (ASD) are varied spinal abnormalities, often necessitating surgical intervention when associated with pain, worsening deformity, or worsening function. Predicting post-operative complications and revision surgery is critical for surgical planning and patient counseling. Due to the relatively small number of cases of ASD surgery, machine learning applications h…	PubMed	1		1	FALSE	TRUE	FALSE
Evaluating Generative AI's Ability to Identify Cancer Subtypes in Publicly Available Structured Genetic Datasets	Genetic data play a crucial role in diagnosing and treating various diseases, reflecting a growing imperative to integrate these data into clinical care. However, significant barriers such as the structure of electronic health records (EHRs), insurance costs for genetic testing, and the interpretability of genetic results impede this integration. This paper explores solutions to these challenges …	PubMed	1			FALSE	TRUE	FALSE
Evaluation of GPT and BERT-based models on identifying proteinprotein interactions in biomedical text ========== Evaluation of GPT and BERT-based models on identifying protein-protein interactions in biomedical text	Detecting protein-protein interactions (PPIs) is crucial for understanding genetic mechanisms, disease pathogenesis, and drug design. However, with the fast-paced growth of biomedical literature, there is a growing need for automated and accurate extraction of PPIs to facilitate scientific knowledge discovery. Pre-trained language models, such as generative pre-trained transformers (GPT) and bidi…	PubMed, arXiv	1			FALSE	TRUE	FALSE
Evaluation of the Rosa Chatbot Providing Genetic Information to Patients at Risk of Hereditary Breast and Ovarian Cancer: Qualitative Interview Study	Genetic testing has become an integrated part of health care for patients with breast or ovarian cancer, and the increasing demand for genetic testing is accompanied by an increasing need for easy access to reliable genetic information for patients. Therefore, we developed a chatbot app (Rosa) that is able to perform humanlike digital conversations about genetic BRCA testing. Before implementing …	PubMed	1			FALSE	TRUE	FALSE
Facilitating family communication of familial hypercholesterolemia genetic risk: Assessing engagement with innovative chatbot technology from the IMPACT-FH study	To assess use of two web-based conversational agents, the Family Sharing Chatbot (FSC) and One Month Chatbot (OMC), by individuals with familial hypercholesterolemia (FH). FSC and OMC were sent using an opt-out methodology to a cohort of individuals receiving a FH genetic result. Data from 7/1/2021 through 5/12/2022 was obtained from the electronic health record and the chatbots' HIPAA-secure web…	PubMed	2			FALSE	FALSE	TRUE
Familial hypercholesterolaemia in children and adolescents from 48 countries: a cross-sectional study	Approximately 450 000 children are born with familial hypercholesterolaemia worldwide every year, yet only 2·1% of adults with familial hypercholesterolaemia were diagnosed before age 18 years via current diagnostic approaches, which are derived from observations in adults. We aimed to characterise children and adolescents with heterozygous familial hypercholesterolaemia (HeFH) and understand cur…	PubMed	1			FALSE	TRUE	FALSE
Feasibility of identifying factors related to Alzheimer's disease and related dementia in real-world data	A comprehensive understanding of factors associated with Alzheimers disease (AD) and AD-related dementias (AD/ADRD) will significantly enhance efforts when designing new studies to develop new treatments and identify high-risk populations for prevention. We reviewed existing meta-analyses and review articles on AD/ADRD risk and preventive factors, extracting 477 risk factors across 10 categories …	medrxiv, arXiv,PubMed	1			FALSE	TRUE	FALSE
Fine-tuned large language models for answering questions about full-text biomedical research studies	BackgroundFew studies have explored the degree to which fine-tuning a large-language model (LLM) can improve its ability to answer a specific set of questions about a research study. MethodsWe created an instruction set comprising 250 marked-down studies of HIV drug resistance, 16 questions per study, answers to each question, and explanations for each answer. The questions were broadly relevant …	medrxiv	1			FALSE	TRUE	FALSE
Gene-language models are whole genome representation learners	The language of genetic code embodies a complex grammar and rich syntax of interacting molecular elements. Recent advances in self-supervision and feature learning suggest that statistical learning techniques can identify high-quality quantitative representations from inherent semantic structure. We present a gene-based language model that generates whole-genome vector representations from a popu…	biorxiv	1			FALSE	TRUE	FALSE
Generating 3D Brain Tumor Regions in MRI using Vector-Quantization Generative Adversarial Networks	Medical image analysis has significantly benefited from advancements in deep learning, particularly in the application of Generative Adversarial Networks (GANs) for generating realistic and diverse images that can augment training datasets. However, the effectiveness of such approaches is often limited by the amount of available data in clinical settings. Additionally, the common GAN-based approa…	PubMed, arXiv	1			FALSE	TRUE	FALSE
Genetic counselors' utilization of ChatGPT in professional practice: A cross-sectional study	The precision medicine era has seen increased utilization of artificial intelligence (AI) in the field of genetics. We sought to explore the ways that genetic counselors (GCs) currently use the publicly accessible AI tool Chat Generative Pre-trained Transformer (ChatGPT) in their work. GCs in North America were surveyed about how ChatGPT is used in different aspects of their work. Descriptive sta…	PubMed	1			FALSE	TRUE	FALSE
Genetic deconvolution of embryonic and maternal cell-free DNA in spent culture medium of human preimplantation embryos through deep learning	Noninvasive preimplantation genetic testing for aneuploidy based on embryonic cell-free DNA (cfDNA) released in spent embryo culture media (SECM) has brought hope in selecting embryos that are most likely to implant and grow into healthy babies during assisted reproduction. However, maternal DNA contamination in SECM significantly hampers the reliability of embryonic chromosome ploidy profiles, l…	biorxiv	1			FALSE	TRUE	FALSE
Genetic factors associated with reasons for clinical trial stoppage ========== Why Clinical Trials Stop: The Role of Genetics	Many drug discovery projects are started but few progress fully through clinical trials to approval. Previous work has shown that human genetics support for the therapeutic hypothesis increases the chance of trial progression. Here, we applied natural language processing to classify the free-text reasons for 28,561 clinical trials that stopped before their endpoints were met. We then evaluated th…	PubMed, medrxiv	1			FALSE	TRUE	FALSE
Genetic influences on epilepsy outcomes: A whole-exome sequencing and health care records data linkage study	This study was undertaken to develop a novel pathway linking genetic data with routinely collected data for people with epilepsy, and to analyze the influence of rare, deleterious genetic variants on epilepsy outcomes. We linked whole-exome sequencing (WES) data with routinely collected primary and secondary care data and natural language processing (NLP)-derived seizure frequency information for…	PubMed	1			FALSE	TRUE	FALSE
Global hypomethylation in childhood asthma identified by genome-wide DNA-methylation sequencing preferentially affects enhancer regions	Childhood asthma is a result of a complex interaction of genetic and environmental components causing epigenetic and immune dysregulation, airway inflammation and impaired lung function. Although different microarray based EWAS studies have been conducted, the impact of epigenetic regulation in asthma development is still widely unknown. We have therefore applied unbiased whole genome bisulfite s…	PubMed	1			FALSE	TRUE	FALSE
Gpmb-yolo: a lightweight model for efficient blood cell detection in medical imaging	In the field of biomedical science, blood cell detection in microscopic images is crucial for aiding physicians in diagnosing blood-related diseases and plays a pivotal role in advancing medicine toward more precise and efficient treatment directions. Addressing the time-consuming and error-prone issues of traditional manual detection methods, as well as the challenge existing blood cell detectio…	PubMed	1			FALSE	TRUE	FALSE
Graph Attention Networks for Drug Combination Discovery: Targeting Pancreatic Cancer Genes with RAIN Protocol	BackgroundMalignant neoplasm of the pancreas (MNP), a highly lethal illness with bleak outlook and few therapeutic avenues, entails numerous cellular transformations. These include irregular proliferation of ductal cells, activation of stellate cells, initiation of epithelial-to-mesenchymal transition, and changes in cell shape, movement, and attachment. Discovering potent drug cocktails capable …	medrxiv	1			FALSE	TRUE	FALSE
Graph-Based Fusion of Imaging, Genetic and Clinical Data for Degenerative Disease Diagnosis	Graph learning methods have achieved noteworthy performance in disease diagnosis due to their ability to represent unstructured information such as inter-subject relationships. While it has been shown that imaging, genetic and clinical data are crucial for degenerative disease diagnosis, existing methods rarely consider how best to use their relationships. How best to utilize information from ima…	PubMed	1			FALSE	TRUE	FALSE
Harnessing explainable artificial intelligence for patient-to-clinical-trial matching: A proof-of-concept pilot study using phase I oncology trials	This study aims to develop explainable AI methods for matching patients with phase 1 oncology clinical trials using Natural Language Processing (NLP) techniques to address challenges in patient recruitment for improved efficiency in drug development. A prototype system based on modern NLP techniques has been developed to match patient records with phase 1 oncology clinical trial protocols. Four c…	PubMed	1			FALSE	TRUE	FALSE
Healthcare utilization and clinical characteristics of genetic epilepsy in electronic health records	Understanding the clinical characteristics and medical treatment of individuals affected by genetic epilepsies is instrumental in guiding selection for genetic testing, defining the phenotype range of these rare disorders, optimizing patient care pathways and pinpointing unaddressed medical need by quantifying healthcare resource utilization. To date, a matched longitudinal cohort study encompass…	PubMed	1			FALSE	TRUE	FALSE
Healthcare utilization and clinical characteristics of genetic epilepsy syndromes: a longitudinal case-control study of electronic health records	BackgroundUnderstanding disease progression, age-specific comorbidities, medical treatment patterns, and unmet needs can help improve the care pathway of individuals with rare genetic epilepsies. A matched longitudinal cohort study has not been performed for these variables from childhood to adolescence across the whole phenome. MethodsWe identified individuals with likely genetic and non-genetic…	medrxiv	1			FALSE	TRUE	FALSE
High clinical burden of classical homocystinuria in the United States: a retrospective analysis	Classical homocystinuria (HCU) is a rare genetic metabolic disorder resulting in elevated homocysteine and methionine levels. The clinical characteristics and associated complications of HCU are well documented. However, there is limited published research on the clinical burden of patients with HCU, especially stratified by total homocysteine (tHcy) levels. This study aimed to describe the overa…	PubMed	1			FALSE	TRUE	FALSE
Identification of pancreatic cancer risk factors from clinical notes using natural language processing	Screening for pancreatic ductal adenocarcinoma (PDAC) is considered in high-risk individuals (HRIs) with established PDAC risk factors, such as family history and germline mutations in PDAC susceptibility genes. Accurate assessment of risk factor status is provider knowledge-dependent and requires extensive manual chart review by experts. Natural Language Processing (NLP) has shown promise in aut…	PubMed	1			FALSE	TRUE	FALSE
Identifying Family Structures from Obituaries and Matching them to Patients in an Electronic Heath Record	Family data is a valuable data source in bioinformatic research. This is because family members often share common genetic and environmental exposures. Collecting this family data is traditionally very labor intensive but advances in electronic health record (EHR) data mining has proven useful when identifying pedigrees linked to longitudinal health histories. These are called e-pedigrees. Unfort…	PubMed,biorxiv	1			FALSE	TRUE	FALSE
Implementation of a culturally competent APOL1 genetic testing programme into living donor evaluation: A two-site, non-randomised, pre-post trial design	While living donor (LD) kidney transplantation is the optimal treatment for patients with kidney failure, LDs assume a higher risk of future kidney failure themselves. LDs of African ancestry have an even greater risk of kidney failure post-donation than White LDs. Because evidence suggests that Apolipoprotein L1 (APOL1) risk variants contribute to this greater risk, transplant nephrologists are …	PubMed	1			FALSE	TRUE	FALSE
Improving Automated Deep Phenotyping Through Large Language Models Using Retrieval Augmented Generation	Diagnosing rare genetic disorders relies on precise phenotypic and genotypic analysis, with the Human Phenotype Ontology (HPO) providing a standardized language for capturing clinical phenotypes. Traditional HPO tools, such as Doc2HPO and ClinPhen, employ concept recognition to automate phenotype extraction but struggle with incomplete phenotype assignment, often requiring intensive manual review…	PubMed,medrxiv	1			FALSE	TRUE	FALSE
Improving performance in colorectal cancer histology decomposition using deep and ensemble machine learning	In routine colorectal cancer management, histologic samples stained with hematoxylin and eosin are commonly used. Nonetheless, their potential for defining objective biomarkers for patient stratification and treatment selection is still being explored. The current gold standard relies on expensive and time-consuming genetic tests. However, recent research highlights the potential of convolutional…	PubMed	1			FALSE	TRUE	FALSE
Incomplete Multimodal Learning for Complex Brain Disorders Prediction	Recent advancements in the acquisition of various brain data sources have created new opportunities for integrating multimodal brain data to assist in early detection of complex brain disorders. However, current data integration approaches typically need a complete set of biomedical data modalities, which may not always be feasible, as some modalities are only available in large-scale research co…	arXiv	1			FALSE	TRUE	FALSE
Inferring the Effects of Protein Variants on Protein-Protein Interactions with Interpretable Transformer Representations	Identifying pathogenetic variants and inferring their impact on protein-protein interactions sheds light on their functional consequences on diseases. Limited by the availability of experimental data on the consequences of protein interaction, most existing methods focus on building models to predict changes in protein binding affinity. Here, we introduced MIPPI, an end-to-end, interpretable tran…	PubMed	2			FALSE	FALSE	TRUE
Innovative Implementation Strategies for Familial Hypercholesterolemia Cascade Testing: The Impact of Genetic Counseling	The IMPACT-FH study implemented strategies (packet, chatbot, direct contact) to promote family member cascade testing for familial hypercholesterolemia (FH). We evaluated the impact of genetic counseling (GC) on medical outcomes, strategy selection, and cascade testing. Probands (i.e., patients with FH) were recommended to complete GC and select sharing strategies. Comparisons were performed for …	PubMed	1			FALSE	TRUE	FALSE
Integrating clinical pharmacology and artificial intelligence: potential benefits, challenges, and role of clinical pharmacologists	The integration of artificial intelligence (AI) into clinical pharmacology could be a potential approach for accelerating drug discovery and development, improving patient care, and streamlining medical research processes. We reviewed the current state of AI applications in clinical pharmacology, focusing on drug discovery and development, precision medicine, pharmacovigilance, and other ventures…	PubMed	1			FALSE	TRUE	FALSE
Integrating large scale genetic and clinical information to predict cases of heart failure	BackgroundHeart failure (HF) is a major cause of death globally. Prediction of HF risk and early initiation of treatment could mitigate disease progression. ObjectivesThe study aimed to improve the prediction accuracy of HF by integrating genome-wide association studies (GWAS)- and electronic health records (EHR)-derived risk scores. MethodsWe previously performed the largest HF GWAS to date with…	medrxiv	1			FALSE	TRUE	FALSE
Integration of natural and deep artificial cognitive models in medical images: BERT-based NER and relation extraction for electronic medical records	Medical images and signals are important data sources in the medical field, and they contain key information such as patients' physiology, pathology, and genetics. However, due to the complexity and diversity of medical images and signals, resulting in difficulties in medical knowledge acquisition and decision support. In order to solve this problem, this paper proposes an end-to-end framework ba…	PubMed	2			FALSE	FALSE	TRUE
Interpretable Droplet Digital PCR Assay for Trustworthy Molecular Diagnostics	Accurate molecular quantification is essential for advancing research and diagnostics in fields such as infectious diseases, cancer biology, and genetic disorders. Droplet digital PCR (ddPCR) has emerged as a gold standard for achieving absolute quantification. While computational ddPCR technologies have advanced significantly, achieving automatic interpretation and consistent adaptability across…	arXiv	1			FALSE	TRUE	FALSE
Interpretation knowledge extraction for genetic testing via question-answer model	Sequencing-based genetic testing is widely used in biomedical research, including pathogenic microorganism detection with metagenomic next-generation sequencing (mNGS). The application of sequencing results to clinical diagnosis and treatment relies on various interpretation knowledge bases. Currently, the existing knowledge bases are primarily built through manual knowledge extraction. This meth…	PubMed	1			FALSE	TRUE	FALSE
Is Artificial Intelligence (AI) currently able to provide evidence-based scientific responses on methods that can improve the outcomes of embryo transfers? No	The rapid development of Artificial Intelligence (AI) has raised questions about its potential uses in different sectors of everyday life. Specifically in medicine, the question arose whether chatbots could be used as tools for clinical decision-making or patients' and physicians' education. To answer this question in the context of fertility, we conducted a test to determine whether current AI p…	PubMed	1			FALSE	TRUE	FALSE
Is artificial intelligence getting too much credit in medical genetics?	Artificial intelligence has lately proven useful in the field of medical genetics. It is already being used to interpret genome sequences and diagnose patients based on facial recognition. More recently, large-language models (LLMs) such as ChatGPT have been tested for their capacity to provide medical genetics information. It was found that ChatGPT performed similarly to human respondents in fac…	PubMed	1			FALSE	TRUE	FALSE
Knowledge Graph-based Thought: a knowledge graph enhanced LLMs framework for pan-cancer question answering	BackgroundIn recent years, Large Language Models (LLMs) have shown promise in various domains, notably in biomedical sciences. However, their real-world application is often limited by issues like erroneous outputs and hallucinatory responses. ResultsWe developed the Knowledge Graph-based Thought (KGT) framework, an innovative solution that integrates LLMs with Knowledge Graphs (KGs) to improve t…	biorxiv	1			FALSE	TRUE	FALSE
Knowledge graph-based thought: a knowledge graph-enhanced LLM framework for pan-cancer question answering	In recent years, large language models (LLMs) have shown promise in various domains, notably in biomedical sciences. However, their real-world application is often limited by issues like erroneous outputs and hallucinatory responses. We developed the knowledge graph-based thought (KGT) framework, an innovative solution that integrates LLMs with knowledge graphs (KGs) to improve their initial resp…	PubMed	1			FALSE	TRUE	FALSE
Large Language Models Need Holistically Thought in Medical Conversational QA	The medical conversational question answering (CQA) system aims at providing a series of professional medical services to improve the efficiency of medical care. Despite the success of large language models (LLMs) in complex reasoning tasks in various fields, such as mathematics, logic, and commonsense QA, they still need to improve with the increased complexity and specialization of the medical …	arXiv	1			FALSE	TRUE	FALSE
Latent Diffusion For Conditional Generation of Molecules	AO_SCPLOWBSTRACTC_SCPLOWDesigning a small molecule therapeutic is a challenging multi-parameter optimization problem. Key properties, such as potency, selectivity, bioavailability, and safety must be jointly optimized to deliver an effective clinical candidate. We present COATI-LDM, a novel application of latent diffusion models to the conditional generation of property-optimized, drug-like small…	biorxiv	1			FALSE	TRUE	FALSE
Leveraging hierarchical structures for genetic block interaction studies using the hierarchical transformer	Initially introduced in 1909 by William Bateson, classic epistasis (genetic variant interaction) refers to the phenomenon that one variant prevents another variant from a different locus from manifesting its effects. The potential effects of genetic variant interactions on complex diseases have been recognized for the past decades. Moreover, It has been studied and demonstrated that leveraging th…	PubMed,medrxiv	1			FALSE	TRUE	FALSE
Linguistic profile automated characterisation in pluripotential clinical high-risk mental state (CHARMS) conditions: methodology of a multicentre observational study	Language is usually considered the social vehicle of thought in intersubjective communications. However, the relationship between language and high-order cognition seems to evade this canonical and unidirectional description (ie, the notion of language as a simple means of thought communication). In recent years, clinical high at-risk mental state (CHARMS) criteria (evolved from the Ultra-High-Ri…	PubMed	1			FALSE	TRUE	FALSE
Longitudinal modeling of multimorbidity trajectories using large language models	Multimorbidity, the co-occurrence of two or more chronic conditions within an individual, is a major and escalating global health challenge, complicating treatment regimens, straining healthcare resources, and worsening patient outcomes. The complex interplay of shared genetic predispositions, biological pathways, and socioeconomic factors underpins its development, but clinical and research effo…	medrxiv	1			FALSE	TRUE	FALSE
LumVertCancNet: A novel 3D lumbar vertebral body cancellous bone location and segmentation method based on hybrid Swin-transformer	Lumbar vertebral body cancellous bone location and segmentation is crucial in an automated lumbar spine processing pipeline. Accurate and reliable analysis of lumbar spine image is expected to advantage practical medical diagnosis and population-based analysis of bone strength. However, the design of automated algorithms for lumbar spine processing is demanding due to significant anatomical varia…	PubMed	1			FALSE	TRUE	FALSE
Machine learning-based donor permission extraction from informed consent documents	With more clinical trials are offering optional participation in the collection of bio-specimens for biobanking comes the increasing complexity of requirements of informed consent forms. The aim of this study is to develop an automatic natural language processing (NLP) tool to annotate informed consent documents to promote biorepository data regulation, sharing, and decision support. We collected…	PubMed	1			FALSE	TRUE	FALSE
MCNMF-Unet: a mixture Conv-MLP network with multi-scale features fusion Unet for medical image segmentation	Recently, the medical image segmentation scheme combining Vision Transformer (ViT) and multilayer perceptron (MLP) has been widely used. However, one of its disadvantages is that the feature fusion ability of different levels is weak and lacks flexible localization information. To reduce the semantic gap between the encoding and decoding stages, we propose a mixture conv-MLP network with multi-sc…	PubMed	1			FALSE	TRUE	FALSE
MedLexSp - a medical lexicon for Spanish medical natural language processing	Medical lexicons enable the natural language processing (NLP) of health texts. Lexicons gather terms and concepts from thesauri and ontologies, and linguistic data for part-of-speech (PoS) tagging, lemmatization or natural language generation. To date, there is no such type of resource for Spanish. This article describes an unified medical lexicon for Medical Natural Language Processing in Spanis…	PubMed	1			FALSE	TRUE	FALSE
MethylGPT: a foundation model for the DNA methylome	DNA methylation serves as a powerful biomarker for disease diagnosis and biological age assessment. However, current analytical approaches often rely on linear models that cannot capture the complex, context-dependent nature of methylation regulation. Here we present MethylGPT, a transformer-based foundation model trained on 226,555 (154,063 after QC and deduplication) human methylation profiles …	PubMed,biorxiv	2			FALSE	FALSE	TRUE
MMGCN: Multi-modal multi-view graph convolutional networks for cancer prognosis prediction	Accurate prognosis prediction for cancer patients plays a significant role in the formulation of treatment strategies, considerably impacting personalized medicine. Recent advancements in this field indicate that integrating information from various modalities, such as genetic and clinical data, and developing multi-modal deep learning models can enhance prediction accuracy. However, most existin…	PubMed	1			FALSE	TRUE	FALSE
Modeling and predicting single-cell multi-gene perturbation responses with scLAMBDA	Understanding cellular responses to genetic perturbations is essential for understanding gene regulation and phenotype formation. While high-throughput single-cell RNA-sequencing has facilitated detailed profiling of heterogeneous transcriptional responses to perturbations at the single-cell level, there remains a pressing need for computational models that can decode the mechanisms driving these…	biorxiv	1			FALSE	TRUE	FALSE
Modeling cancer dependency with deep graph models	A fundamental premise for precision oncology is a catalog of diverse actionable targets that could enable personalized treatment. Large scale Genome-wide lost-of-function screens such as cancer dependency map have systematically identified single gene vulnerabilities in numerous cell lines. However, it remains challenging to scale such analyses to many clinical samples and untangle molecular netw…	biorxiv	1			FALSE	TRUE	FALSE
Mouse-Geneformer: A Deep Learning Model for Mouse Single-Cell Transcriptome and Its Cross-Species Utility	Deep learning techniques are increasingly utilized to analyze large-scale single-cell RNA sequencing (scRNA-seq) data, offering valuable insights from complex transcriptome datasets. Geneformer, a pre-trained model using a Transformer Encoder architecture and human scRNA-seq datasets, has demonstrated remarkable success in human transcriptome analysis. However, given the prominence of the mouse, …	biorxiv	1			FALSE	TRUE	FALSE
Multi-ancestry genome- and phenome-wide association studies of diverticular disease in electronic health records with natural language processing enriched phenotyping algorithm	Diverticular disease (DD) is one of the most prevalent conditions encountered by gastroenterologists, affecting ~50% of Americans before the age of 60. Our aim was to identify genetic risk variants and clinical phenotypes associated with DD, leveraging multiple electronic health record (EHR) data sources of 91,166 multi-ancestry participants with a Natural Language Processing (NLP) technique. We …	PubMed	1			FALSE	TRUE	FALSE
Multi-modal deep learning improves grain yield prediction in wheat breeding by fusing genomics and phenomics	Developing new crop varieties with superior performance is highly important to ensure robust and sustainable global food security. The speed of variety development is limited by long field cycles and advanced generation selections in plant breeding programs. While methods to predict yield from genotype or phenotype data have been proposed, improved performance and integrated models are needed. We…	PubMed	1			FALSE	TRUE	FALSE
Multi-view graph learning for deciphering the dominant cell communication assembly of downstream functional events from single-cell RNA-seq data ======================== scDCA: deciphering the dominant cell communication assembly of downstream functional events from single-cell RNA-seq data	Cell-cell communications (CCCs) involve signaling from multiple sender cells that collectively impact downstream functional processes in receiver cells. Currently, computational methods are lacking for quantifying the contribution of pairwise combinations of cell types to specific functional processes in receiver cells (e.g. target gene expression or cell states). This limitation has impeded unde…	biorxiv, PubMed	1			FALSE	TRUE	FALSE
Multiomic analyses implicate a neurodevelopmental program in the pathogenesis of cerebral arachnoid cysts	Cerebral arachnoid cysts (ACs) are one of the most common and poorly understood types of developmental brain lesion. To begin to elucidate AC pathogenesis, we performed an integrated analysis of 617 patient-parent (trio) exomes, 152,898 human brain and mouse meningeal single-cell RNA sequencing transcriptomes and natural language processing data of patient medical records. We found that damaging …	PubMed	1			FALSE	TRUE	FALSE
nanoBERT: A deep learning model for gene agnostic navigation of the nanobody mutational space	Nanobodies are a subclass of immunoglobulins, whose binding site consists of only one peptide chain, bestowing favorable biophysical properties. Recently, the first nanobody therapy was approved, paving the way for further clinical applications of this antibody format. Further development of nanobody-based therapeutics could be streamlined by computational methods. One of such methods is infillin…	PubMed, biorxiv	1			FALSE	TRUE	FALSE
Natural history of rare diseases using natural language processing of narrative unstructured electronic health records: The example of Dravet syndrome	The increasing implementation of electronic health records allows the use of advanced text-mining methods for establishing new patient phenotypes and stratification, and for revealing outcome correlations. In this study, we aimed to explore the electronic narrative clinical reports of a cohort of patients with Dravet syndrome (DS) longitudinally followed at our center, to identify the capacity of…	PubMed	1			FALSE	TRUE	FALSE
Natural Language Processing in medicine and ophthalmology: A review for the 21st-century clinician	Natural Language Processing (NLP) is a subfield of artificial intelligence that focuses on the interaction between computers and human language, enabling computers to understand, generate, and derive meaning from human language. NLP's potential applications in the medical field are extensive and vary from extracting data from Electronic Health Records -one of its most well-known and frequently ex…	PubMed	1			FALSE	TRUE	FALSE
NeoGx: Machine-Recommended Rapid Genome Sequencing for Neonates	Genetic disease is common in the Level IV Neonatal Intensive Care Unit (NICU), but neonatology providers are not always able to identify the need for genetic evaluation. We trained a machine learning (ML) algorithm to predict the need for genetic testing within the first 18 months of life using health record phenotypes. For a decade of NICU patients, we extracted Human Phenotype Ontology (HPO) te…	PubMed,medrxiv	1			FALSE	TRUE	FALSE
NexToU: Efficient Topology-Aware U-Net for Medical Image Segmentation	Convolutional neural networks (CNN) and Transformer variants have emerged as the leading medical image segmentation backbones. Nonetheless, due to their limitations in either preserving global image context or efficiently processing irregular shapes in visual objects, these backbones struggle to effectively integrate information from diverse anatomical regions and reduce inter-individual variabil…	arXiv	1			FALSE	TRUE	FALSE
OncoCTMiner: streamlining precision oncology trial matching via molecular profile analysis	SummaryOncoCTMiner is an innovative platform that streamlines precision oncology trial matching by integrating genetic profile analysis and clinical data. It utilizes manual tagging and automated entity recognition to identify six major biomedical concepts within clinical trial records. The platform currently contains a database of over 457,000 clinical trials, enabling quick and advanced search …	PubMed,medrxiv	1			FALSE	TRUE	FALSE
Parameter-Efficient Fine-Tuning Medical Multimodal Large Language Models for Medical Visual Grounding	Multimodal Large Language Models (MLLMs) inherit the superior text understanding capabilities of LLMs and extend these capabilities to multimodal scenarios. These models achieve excellent results in the general domain of multimodal tasks. However, in the medical domain, the substantial training costs and the requirement for extensive medical data pose challenges to the development of medical MLLM…	arXiv	1			FALSE	TRUE	FALSE
Performance of Publicly Available Large Language Models on Internal Medicine Board-style Questions	Ongoing research attempts to benchmark large language models (LLM) against physicians' fund of knowledge by assessing LLM performance on medical examinations. No prior study has assessed LLM performance on internal medicine (IM) board examination questions. Limited data exists on how knowledge supplied to the models, derived from medical texts improves LLM performance. The performance of GPT-3.5,…	PubMed	1			FALSE	TRUE	FALSE
PGSbuilder: An end-to-end platform for human genome association analysis and polygenic risk score predictions	Understanding the genetic basis of human complex diseases is increasingly important in the development of precision medicine. Over the last decade, genome-wide association studies (GWAS) have become a key technique for detecting associations between common diseases and single nucleotide polymorphisms (SNPs) present in a cohort of individuals. Alternatively, the polygenic risk score (PRS), which o…	biorxiv	1		1	FALSE	TRUE	FALSE
Phenome-wide identification of therapeutic genetic targets, leveraging knowledge graphs, graph neural networks, and UK Biobank data	The ongoing expansion of human genomic datasets propels therapeutic target identification; however, extracting gene-disease associations from gene annotations remains challenging. Here, we introduce Mantis-ML 2.0, a framework integrating AstraZeneca's Biological Insights Knowledge Graph and numerous tabular datasets, to assess gene-disease probabilities throughout the phenome. We use graph neural…	PubMed	1			FALSE	TRUE	FALSE
Precision Phenotyping for Curating Research Cohorts of Patients with Post-Acute Sequelae of COVID-19 (PASC) as a Diagnosis of Exclusion	Scalable identification of patients with the post-acute sequelae of COVID-19 (PASC) is challenging due to a lack of reproducible precision phenotyping algorithms and the suboptimal accuracy, demographic biases, and underestimation of the PASC diagnosis code (ICD-10 U09.9). In a retrospective case-control study, we developed a precision phenotyping algorithm for identifying research cohorts of PAS…	PubMed,medrxiv	1			FALSE	TRUE	FALSE
Predicting BRCA mutation and stratifying targeted therapy response using multimodal learning: a multicenter study	The status of BRCA1/2 genes plays a crucial role in the treatment decision-making process for multiple cancer types. However, due to high costs and limited resources, a demand for BRCA1/2 genetic testing among patients is currently unmet. Notably, not all patients with BRCA1/2 mutations achieve favorable outcomes with poly (ADP-ribose) polymerase inhibitors (PARPi), indicating the necessity for r…	PubMed	1			FALSE	TRUE	FALSE
Predicting Openness of Communication in Families With Hereditary Breast and Ovarian Cancer Syndrome: Natural Language Processing Analysis	In health care research, patient-reported opinions are a critical element of personalized medicine and contribute to optimal health care delivery. The importance of integrating natural language processing (NLP) methods to extract patient-reported opinions has been gradually acknowledged over the past years. One form of NLP is sentiment analysis, which extracts and analyses information by detectin…	PubMed	1			FALSE	TRUE	FALSE
Preliminary Screening for Hereditary Breast and Ovarian Cancer Using an AI Chatbot as a Genetic Counselor: Clinical Study	Hereditary breast and ovarian cancer (HBOC) is a major type of hereditary cancer. Establishing effective screening to identify high-risk individuals for HBOC remains a challenge. We developed a prototype of a chatbot system that uses artificial intelligence (AI) for preliminary HBOC screening to determine whether individuals meet the National Comprehensive Cancer Network BRCA1/2 testing criteria.…	PubMed	1			FALSE	TRUE	FALSE
Prescreening in oncology trials using medical records. Natural language processing applied on lung cancer multidisciplinary team meeting reports	Defining profiles of patients that could benefit from relevant anti-cancer treatments is essential. An increasing number of specific criteria are necessary to be eligible to specific anti-cancer therapies. This study aimed to develop an automated algorithm able to detect patient and tumor characteristics to reduce the time-consuming prescreening for trial inclusions without delay. Hence, 640 anon…	PubMed	1			FALSE	TRUE	FALSE
Prospects of evolution-based artificial intelligence models in genome-wide studies to stratify genetic risk variants in nonalcoholic fatty liver disease	The emergence of genome-wide association studies (GWAS) has identified genetic traits and polymorphisms that are associated with the progression of nonalcoholic fatty liver disease (NAFLD). Phospholipase domain-containing 3 and transmembrane 6 superfamily member 2 are genes commonly associated with NAFLD phenotypes. However, there are fewer studies and replicability in lesser-known genes such as …	PubMed	1			FALSE	TRUE	FALSE
ProtGO: A Transformer based Fusion Model for accurately predicting Gene Ontology (GO) Terms from full scale Protein Sequences	Recent developments in next generation sequencing technology have led to the creation of extensive, open-source protein databases consisting of hundreds of millions of sequences. To render these sequences applicable in biomedical applications, they must be meticulously annotated by wet lab testing or extracting them from existing literature. Over the last few years, researchers have developed num…	arXiv	1			FALSE	TRUE	FALSE
PubMed and Beyond: Biomedical Literature Search in the Age of Artificial Intelligence	Biomedical research yields a wealth of information, much of which is only accessible through the literature. Consequently, literature search is an essential tool for building on prior knowledge in clinical and biomedical research. Although recent improvements in artificial intelligence have expanded functionality beyond keyword-based search, these advances may be unfamiliar to clinicians and rese…	arXiv	1			FALSE	TRUE	FALSE
PubTator 3.0: an AI-powered Literature Resource for Unlocking Biomedical Knowledge	PubTator 3.0 (https://www.ncbi.nlm.nih.gov/research/pubtator3/) is a biomedical literature resource using state-of-the-art AI techniques to offer semantic and relation searches for key concepts like proteins, genetic variants, diseases, and chemicals. It currently provides over one billion entity and relation annotations across approximately 36 million PubMed abstracts and 6 million full-text art…	arXiv,PubMed	1			FALSE	TRUE	FALSE
Rapid Creation of Knowledge-Balanced Student Groups Using ChatGPT4	We demonstrated use of ChatGPT4 for efficient group formation in undergraduate medical education. ChatGPT4 created balanced groups considering students' backgrounds in microbiology, physiology, genetics, and immunology considerably faster than manual efforts. Manual refinements included gender balance and discipline distribution. Improvements included ChatGTP's ability to further incorporate GPA …	PubMed	1		1	FALSE	TRUE	FALSE
Rare disease variant curation from literature: assessing gaps with creatine transport deficiency in focus	Approximately 4-8% of the world suffers from a rare disease. Rare diseases are often difficult to diagnose, and many do not have approved therapies. Genetic sequencing has the potential to shorten the current diagnostic process, increase mechanistic understanding, and facilitate research on therapeutic approaches but is limited by the difficulty of novel variant pathogenicity interpretation and t…	PubMed	1			FALSE	TRUE	FALSE
RegEMR: a natural language processing system to automatically identify premature ovarian decline from Chinese electronic medical records	The ovarian reserve is a reservoir for reproductive potential. In clinical practice, early detection and treatment of premature ovarian decline characterized by abnormal ovarian reserve tests is regarded as a critical measure to prevent infertility. However, the relevant data are typically stored in an unstructured format in a hospital's electronic medical record (EMR) system, and their retrieval…	PubMed	1			FALSE	TRUE	FALSE
Role of artificial intelligence in predicting neurological outcomes in postcardiac resuscitation	Being an extremely high mortality rate condition, cardiac arrest cases have rightfully been evaluated via various studies and scoring factors for effective resuscitative practices and neurological outcomes postresuscitation. This narrative review aims to explore the role of artificial intelligence (AI) in predicting neurological outcomes postcardiac resuscitation. The methodology involved a detai…	PubMed	1			FALSE	TRUE	FALSE
SAFPred: synteny-aware gene function prediction for bacteria using protein embeddings	Today, we know the function of only a small fraction of the protein sequences predicted from genomic data. This problem is even more salient for bacteria, which represent some of the most phylogenetically and metabolically diverse taxa on Earth. This low rate of bacterial gene annotation is compounded by the fact that most function prediction algorithms have focused on eukaryotes, and conventiona…	PubMed	1			FALSE	TRUE	FALSE
SAP: Synteny-aware gene function prediction for bacteria using protein embeddings	Today, we know the function of only a small fraction of the protein sequences predicted from genomic data. This problem is even more salient for bacteria, which represent some of the most phylogenetically and metabolically diverse taxa on Earth. This low rate of bacterial gene annotation is compounded by the fact that most function prediction algorithms have focused on eukaryotes, and conventiona…	PubMed,biorxiv	1			FALSE	TRUE	FALSE
Sars-escape network for escape prediction of SARS-COV-2	Viruses have coevolved with their hosts for over millions of years and learned to escape the host's immune system. Although not all genetic changes in viruses are deleterious, some significant mutations lead to the escape of neutralizing antibodies and weaken the immune system, which increases infectivity and transmissibility, thereby impeding the development of antiviral drugs or vaccines. Accur…	PubMed	1			FALSE	TRUE	FALSE
SciConNav: Knowledge navigation through contextual learning of extensive scientific research trajectories	New knowledge builds upon existing foundations, which means an interdependent relationship exists between knowledge, manifested in the historical development of the scientific system for hundreds of years. By leveraging natural language processing techniques, this study introduces the Scientific Concept Navigator (SciConNav), an embedding-based navigation model to infer the "knowledge pathway" fr…	arXiv	1			FALSE	TRUE	FALSE
Semi-Automated Data Curation from Biomedical Literature	Data curation is a bottleneck for many informatics pipelines. A specific example of this is aggregating data from preclinical studies to identify novel genetic pathways for atherosclerosis in humans. This requires extracting data from published mouse studies such as the perturbed gene and its impact on lesion sizes and plaque inflammation, which is non-trivial. Curation efforts are resource-heavy…	PubMed	1			FALSE	TRUE	FALSE
SRTRP-Net: A multi-task learning network for segmentation and prediction of stereotactic radiosurgery treatment response in brain metastases	Before the Stereotactic Radiosurgery (SRS) treatment, it is of great clinical significance to avoid secondary genetic damage and guide the personalized treatment plans for patients with brain metastases (BM) by predicting the response to SRS treatment of brain metastatic lesions. Thus, we developed a multi-task learning model termed SRTRP-Net to provide prior knowledge of BM ROI and predict the S…	PubMed	1			FALSE	TRUE	FALSE
SylloBio-NLI: Evaluating Large Language Models on Biomedical Syllogistic Reasoning	Syllogistic reasoning is crucial for Natural Language Inference (NLI). This capability is particularly significant in specialized domains such as biomedicine, where it can support automatic evidence interpretation and scientific discovery. This paper presents SylloBio-NLI, a novel framework that leverages external ontologies to systematically instantiate diverse syllogistic arguments for biomedic…	arXiv	1			FALSE	TRUE	FALSE
Tabula Sapiens reveals transcription factor expression, senescence effects, and sex-specific features in cell types from 28 human organs and tissues	The Tabula Sapiens is a reference human cell atlas containing single cell transcriptomic data from more than two dozen organs and tissues. Here we report Tabula Sapiens 2.0 which includes data from nine new donors, doubles the number of cells in Tabula Sapiens, and adds four new tissues. This new data includes four donors with multiple organs contributed, thus providing a unique data set in which…	biorxiv	1			FALSE	TRUE	FALSE
TaeC: A manually annotated text dataset for trait and phenotype extraction and entity linking in wheat breeding literature	Wheat varieties show a large diversity of traits and phenotypes. Linking them to genetic variability is essential for shorter and more efficient wheat breeding programs. A growing number of plant molecular information networks provide interlinked interoperable data to support the discovery of gene-phenotype interactions. A large body of scientific literature and observational data obtained in-fie…	PubMed	1			FALSE	TRUE	FALSE
Text-based Integration of Mutational Profiles for Classification and Biomarker Identification of Intraductal Papillary Mucinous Neoplasms of the Pancreas	MotivationIntraductal Papillary Mucinous Neoplasms (IPMNs) are a common cystic precursor for pancreatic ductal adenocarcinoma (PDAC). Detecting these pre-malignant lesions poses a challenge for diagnostic tools due to their relatively low occurrence rate. However, a better understanding of the lesions composition could enable effective decision-making, risk assessment, treatment selection, and, m…	medrxiv	1			FALSE	TRUE	FALSE
The Case for Retaining Natural Language Descriptions of Phenotypes in Plant Databases and a Web Application as Proof of Concept	Similarities in phenotypic descriptions can be indicative of shared genetics, metabolism, and stress responses, to name a few. Finding and measuring similarity across descriptions of phenotype is not straightforward, with previous successes in computation requiring a great deal of expert data curation. Natural language processing of free text descriptions of phenotype is often less resource inten…	biorxiv	1			FALSE	TRUE	FALSE
The clinical and genetic spectrum of paediatric speech and language disorders in 52,143 individuals	Speech and language disorders are known to have a substantial genetic contribution. Although frequently examined as components of other conditions, research on the genetic basis of linguistic differences as separate phenotypic subgroups has been limited so far. Here, we performed an in-depth characterization of speech and language disorders in 52,143 individuals, reconstructing clinical histories…	PubMed,medrxiv	1			FALSE	TRUE	FALSE
The Future of Patient Education: AI-Driven Guide for Type 2 Diabetes	Introduction and aim The surging incidence of type 2 diabetes has become a growing concern for the healthcare sector. This chronic ailment, characterized by its complex blend of genetic and lifestyle determinants, has witnessed a notable increase in recent times, exerting substantial pressure on healthcare resources. As more individuals turn to online platforms for health guidance and embrace the…	PubMed	1			FALSE	TRUE	FALSE
The Monarch Initiative in 2024: an analytic platform integrating phenotypes, genes and diseases across species	Bridging the gap between genetic variations, environmental determinants, and phenotypic outcomes is critical for supporting clinical diagnosis and understanding mechanisms of diseases. It requires integrating open data at a global scale. The Monarch Initiative advances these goals by developing open ontologies, semantic data models, and knowledge graphs for translational research. The Monarch App…	PubMed	1			FALSE	TRUE	FALSE
Towards Democratization of Subspeciality Medical Expertise	The scarcity of subspecialist medical expertise, particularly in rare, complex and life-threatening diseases, poses a significant challenge for healthcare delivery. This issue is particularly acute in cardiology where timely, accurate management determines outcomes. We explored the potential of AMIE (Articulate Medical Intelligence Explorer), a large language model (LLM)-based experimental AI sys…	arXiv	2			FALSE	FALSE	TRUE
Toxic Epidermal Necrolysis in a Critically Ill African American Woman: A Case Report Written With ChatGPT Assistance	Stevens-Johnson syndrome (SJS) and toxic epidermal necrolysis (TEN) are life-threatening spectrum diseases in which a medication triggers a mucocutaneous reaction associated with severe necrosis and loss of epidermal integrity. The disease has a high mortality rate that can be assessed by dermatology scoring scales based on an affected total body surface area (TBSA). Sloughing of <10% TBSA is con…	PubMed	1			FALSE	TRUE	FALSE
Transfer Learning Of Gene Expression Using Reactome	AO_SCPLOWBSTRACTC_SCPLOWIn clinical research, translating findings from model organisms to human applications remains challenging due to biological differences between species as well as limitations of orthologous, and homologous, gene comparisons, which is fraugt with information loss as well as many-to-many mapping. To address these issues, we introduce a novel Universal Gene Embedding (UGE) mo…	biorxiv	1			FALSE	TRUE	FALSE
TSCA-Net: Transformer based spatial-channel attention segmentation network for medical images	Deep learning architectures based on convolutional neural network (CNN) and Transformer have achieved great success in medical image segmentation. Models based on the encoder-decoder framework like U-Net have been successfully employed in many realistic scenarios. However, due to the low contrast between object and background, various shapes and scales of objects, and complex background in medica…	PubMed	1			FALSE	TRUE	FALSE
Unpacking unstructured data: A pilot study on extracting insights from neuropathological reports of Parkinson's Disease patients using large language models	The aim of this study was to make unstructured neuropathological data, located in the NeuroBioBank (NBB), follow Findability, Accessibility, Interoperability, and Reusability principles and investigate the potential of large language models (LLMs) in wrangling unstructured neuropathological reports. By making the currently inconsistent and disparate data findable, our overarching goal was to enha…	PubMed, biorxiv	1		1	FALSE	TRUE	FALSE
Uptake of Cancer Genetic Services for Chatbot vs Standard-of-Care Delivery Models: The BRIDGE Randomized Clinical Trial	Increasing numbers of unaffected individuals could benefit from genetic evaluation for inherited cancer susceptibility. Automated conversational agents (ie, chatbots) are being developed for cancer genetics contexts; however, randomized comparisons with standard of care (SOC) are needed. To examine whether chatbot and SOC approaches are equivalent in completion of pretest cancer genetic services …	PubMed	1			FALSE	TRUE	FALSE
Use of topic modeling to assess research trends in the journal Gynecologic Oncology	There is scant research identifying thematic trends within medical research. This work may provide insight into how a given field values certain topics. We assessed the feasibility of using a machine learning approach to determine the most common research themes published in Gynecologic Oncology over a thirty-year period and to subsequently evaluate how interest in these topics changed over time.…	PubMed	1			FALSE	TRUE	FALSE
Using a Natural Language Processing Approach to Support Rapid Knowledge Acquisition	Implementing artificial intelligence to extract insights from large, real-world clinical data sets can supplement and enhance knowledge management efforts for health sciences research and clinical care. At Vanderbilt University Medical Center (VUMC), the in-house developed Word Cloud natural language processing system extracts coded concepts from patient records in VUMC's electronic health record…	PubMed	1			FALSE	TRUE	FALSE
Using LLMs to label medical papers according to the CIViC evidence model	We introduce the sequence classification problem CIViC Evidence to the field of medical NLP. CIViC Evidence denotes the multi-label classification problem of assigning labels of clinical evidence to abstracts of scientific papers which have examined various combinations of genomic variants, cancer types, and treatment approaches. We approach CIViC Evidence using different language models: We fine…	arXiv	1			FALSE	TRUE	FALSE
Virtual Labs and Designer Bugs - Generative AI, Synthetic Biology and National Security	AI technologies can pose a major national security concern. AI programs could be used to develop chemical and biological agents which circumvent existing protective measures or medical treatments, or to design pathogens with capabilities they do not naturally possess (gain-of-function research). Although Australia has a strong legislative framework relating to research into genetically modified o…	PubMed	1			FALSE	TRUE	FALSE
ViTally Consistent: Scaling Biological Representation Learning for Cell Microscopy	Large-scale cell microscopy screens are used in drug discovery and molecular biology research to study the effects of millions of chemical and genetic perturbations on cells. To use these images in downstream analysis, we need models that can map each image into a feature space that represents diverse biological phenotypes consistently, in the sense that perturbations with similar biological effe…	arXiv	1			FALSE	TRUE	FALSE
Weakly Supervised Classification for Nasopharyngeal Carcinoma with Transformer in Whole Slide Images	Pathological examination of nasopharyngeal carcinoma (NPC) is an indispensable factor for diagnosis, guiding clinical treatment and judging prognosis. Traditional and fully supervised NPC diagnosis algorithms require manual delineation of regions of interest on the gigapixel of whole slide images (WSIs), which however is laborious and often biased. In this paper, we propose a weakly supervised fr…	PubMed	1			FALSE	TRUE	FALSE
What Goes In, Must Come Out: Generative Artificial Intelligence Does Not Present Algorithmic Bias Across Race and Gender in Medical Residency Specialties	Objective Artificial Intelligence (AI) has made significant inroads into various domains, including medicine, raising concerns about algorithmic bias. This study investigates the presence of biases in generative AI programs, with a specific focus on gender and racial representations across 19 medical residency specialties. Methodology This comparative study utilized DALL-E2 to generate faces repr…	PubMed	1			FALSE	TRUE	FALSE
Whole Genome Transformer for Gene Interaction Effects in Microbiome Habitat Specificity	Leveraging the vast genetic diversity within microbiomes offers unparalleled insights into complex phenotypes, yet the task of accurately predicting and understanding such traits from genomic data remains challenging. We propose a framework taking advantage of existing large models for gene vectorization to predict habitat specificity from entire microbial genome sequences. Based on our model, we…	arXiv	1			FALSE	TRUE	FALSE
Z-flipon variants reveal the many roles of Z-DNA and Z-RNA in health and disease	Identifying roles for Z-DNA remains challenging given their dynamic nature. Here, we perform genome-wide interrogation with the DNABERT transformer algorithm trained on experimentally identified Z-DNA forming sequences (Z-flipons). The algorithm yields large performance enhancements (F1 = 0.83) over existing approaches and implements computational mutagenesis to assess the effects of base substit…	PubMed	1			FALSE	TRUE	FALSE
A Combined Manual Annotation and Deep-Learning Natural Language Processing Study on Accurate Entity Extraction in Hereditary Disease Related Biomedical Literature	We report a combined manual annotation and deep-learning natural language processing study to make accurate entity extraction in hereditary disease related biomedical literature. A total of 400 full articles were manually annotated based on published guidelines by experienced genetic interpreters at Beijing Genomics Institute (BGI). The performance of our manual annotations was assessed by compar…	PubMed	2		1	FALSE	FALSE	TRUE
A comparative evaluation of ChatGPT 3.5 and ChatGPT 4 in responses to selected genetics questions	To evaluate the efficacy of ChatGPT 4 (GPT-4) in delivering genetic information about BRCA1, HFE, and MLH1, building on previous findings with ChatGPT 3.5 (GPT-3.5). To focus on assessing the utility, limitations, and ethical implications of using ChatGPT in medical settings. A structured survey was developed to assess GPT-4's clinical value. An expert panel of genetic counselors and clinical gen…	PubMed	2		1	FALSE	FALSE	TRUE
A Deep Attention-Based Encoder for the Prediction of Type 2 Diabetes Longitudinal Outcomes from Routinely Collected Health Care Data	Recent evidence indicates that Type 2 Diabetes Mellitus (T2DM) is a complex and highly heterogeneous disease involving various pathophysiological and genetic pathways, which presents clinicians with challenges in disease management. While deep learning models have made significant progress in helping practitioners manage T2DM treatments, several important limitations persist. In this paper we pro…	medrxiv	1			FALSE	TRUE	FALSE
A Multimodal Foundation Model for Discovering Genetic Associations with Brain Imaging Phenotypes	Due to the intricate etiology of neurological disorders, finding interpretable associations between multi-omics features can be challenging using standard approaches. We propose COMICAL, a contrastive learning approach leveraging multi-omics data to generate associations between genetic markers and brain imaging-derived phenotypes. COMICAL jointly learns omic representations utilizing transformer…	medrxiv	2			FALSE	FALSE	TRUE
A novel transformer-based aggregation model for predicting gene mutations in lung adenocarcinoma	In recent years, predicting gene mutations on whole slide imaging (WSI) has gained prominence. The primary challenge is extracting global information and achieving unbiased semantic aggregation. To address this challenge, we propose a novel Transformer-based aggregation model, employing a self-learning weight aggregation mechanism to mitigate semantic bias caused by the abundance of features in W…	PubMed	2			FALSE	FALSE	TRUE
A RAG Chatbot for Precision Medicine of Multiple Myeloma	The advent of precision medicine has revolutionized cancer treatment by integrating individual genetic, lifestyle, and environmental factors to tailor patient care (Huang et al., 2020; Ginsburg and Phillips, 2018). However, the complexity and heterogeneity of diseases like Multiple Myeloma (MM) pose significant challenges in leveraging the vast amounts of genomic data and biomedical literature av…	medrxiv	2			FALSE	FALSE	TRUE
A robust and lightweight deep attention multiple instance learning algorithm for predicting genetic alterations	Self-attention mechanism-based algorithms are attractive in digital pathology due to their interpretability, but suffer from computation complexity. This paper presents a novel, lightweight Attention-based Multiple Instance Mutation Learning (AMIML) model to allow small-scale attention operations for predicting gene mutations. Compared to the standard self-attention model, AMIML reduces the numbe…	PubMed	2			FALSE	FALSE	TRUE
A Simplified Retriever to Improve Accuracy of Phenotype Normalizations by Large Language Models	Large language models (LLMs) have shown improved accuracy in phenotype term normalization tasks when augmented with retrievers that suggest candidate normalizations based on term definitions. In this work, we introduce a simplified retriever that enhances LLM accuracy by searching the Human Phenotype Ontology (HPO) for candidate matches using contextual word embeddings from BioBERT without the ne…	arXiv	2			FALSE	FALSE	TRUE
Accuracy of generative artificial intelligence models in differential diagnoses of familial Mediterranean fever and deficiency of Interleukin-1 receptor antagonist	With the increasing development of artificial intelligence, large language models (LLMs) have been utilized to solve problems in natural language processing tasks. More recently, LLMs have shown unique potential in numerous applications within medicine but have been particularly investigated for their ability in clinical reasoning. Although the diagnostic accuracy of LLMs in forming differential …	PubMed	2			FALSE	FALSE	TRUE
Addressing the Gaps in Early Dementia Detection: A Path Towards Enhanced Diagnostic Models through Machine Learning	The rapid global aging trend has led to an increase in dementia cases, including Alzheimer's disease, underscoring the urgent need for early and accurate diagnostic methods. Traditional diagnostic techniques, such as cognitive tests, neuroimaging, and biomarker analysis, face significant limitations in sensitivity, accessibility, and cost, particularly in the early stages. This study explores the…	arXiv	2	1		FALSE	FALSE	TRUE
AI-Enhanced Sensemaking: Exploring the Design of a Generative AI-Based Assistant to Support Genetic Professionals	Generative AI has the potential to transform knowledge work, but further research is needed to understand how knowledge workers envision using and interacting with generative AI. We investigate the development of generative AI tools to support domain experts in knowledge work, examining task delegation and the design of human-AI interactions. Our research focused on designing a generative AI assi…	arXiv	1			FALSE	TRUE	FALSE
AI-Powered Neurogenetics: Supporting Patient's Evaluation with Chatbot	Artificial intelligence and large language models like ChatGPT and Google's Gemini are promising tools with remarkable potential to assist healthcare professionals. This study explores ChatGPT and Gemini's potential utility in assisting clinicians during the first evaluation of patients with suspected neurogenetic disorders. By analyzing the model's performance in identifying relevant clinical fe…	PubMed	2			FALSE	FALSE	TRUE
An Expert-guided Hierarchical Graph Attention Network for Post-traumatic Stress Disorder Highlyassociative Genetic Biomarkers Identification	Post-traumatic Stress Disorder (PTSD) is a common debilitating mental disorder, that occurs in some individuals following extremely traumatic events. Traditional identification of Genetic Markers (GM) for PTSD is mainly based on a statistical clinical approach by comparing PTSD patients with normal controls. However, these statistical studies present limitations, often generating inconsistent res…	medrxiv	2			FALSE	FALSE	TRUE
Approximating facial expression effects on diagnostic accuracy via generative AI in medical genetics	Artificial intelligence (AI) is increasingly used in genomics research and practice, and generative AI has garnered significant recent attention. In clinical applications of generative AI, aspects of the underlying datasets can impact results, and confounders should be studied and mitigated. One example involves the facial expressions of people with genetic conditions. Stereotypically, Williams (…	PubMed	2			FALSE	FALSE	TRUE
Artificial intelligence in clinical genetics	Artificial intelligence (AI) has been growing more powerful and accessible, and will increasingly impact many areas, including virtually all aspects of medicine and biomedical research. This review focuses on previous, current, and especially emerging applications of AI in clinical genetics. Topics covered include a brief explanation of different general categories of AI, including machine learni…	PubMed	2	1		FALSE	FALSE	TRUE
Assessing Large Language Model Performance Related to Aging in Genetic Conditions	Unlike some health conditions that have been extensively delineated throughout the lifespan, many genetic conditions are largely described in pediatric populations, with a focus on early manifestations like congenital anomalies and developmental delay. An apparent gap exists in understanding clinical features and optimal management as patients age. Generative artificial intelligence is transformi…	medrxiv	2			FALSE	FALSE	TRUE
Assessing the Utility of Large Language Models for Phenotype-Driven Gene Prioritization in Rare Genetic Disorder Diagnosis	Phenotype-driven gene prioritization is a critical process in the diagnosis of rare genetic disorders for identifying and ranking potential disease-causing genes based on observed physical traits or phenotypes. While traditional approaches rely on curated knowledge graphs with phenotype-gene relations, recent advancements in large language models have opened doors to the potential of AI predictio…	arXiv,PubMed	2			FALSE	FALSE	TRUE
Association of reviewer experience with discriminating human-written versus ChatGPT-written abstracts	To determine if reviewer experience impacts the ability to discriminate between human-written and ChatGPT-written abstracts. Thirty reviewers (10 seniors, 10 juniors, and 10 residents) were asked to differentiate between 10 ChatGPT-written and 10 human-written (fabricated) abstracts. For the study, 10 gynecologic oncology abstracts were fabricated by the authors. For each human-written abstract w…	PubMed	1			FALSE	TRUE	FALSE
Attention mechanism models for precision medicine	The development of deep learning models plays a crucial role in advancing precision medicine. These models enable personalized medical treatments and interventions based on the unique genetic, environmental and lifestyle factors of individual patients, and the promotion of precision medicine is achieved mainly through genomic data analysis, variant annotation and interpretation, pharmacogenomics …	PubMed	2	1		FALSE	FALSE	TRUE
AutoPM3: Enhancing Variant Interpretation via LLM-driven PM3 Evidence Extraction from Scientific Literature	Rare diseases, affecting 300 million people globally, often result from genetic variants. Wholegenome sequencing has made variant detection more cost-effective, but interpreting these variants remains challenging. Current clinical practice combines quantitative evidence and literature, which is complex and time-consuming. We introduce AutoPM3, a method for automating the extraction of ACMG/AMP PM…	biorxiv	2			FALSE	FALSE	TRUE
BioFusionNet: Deep Learning-Based Survival Risk Stratification in ER+ Breast Cancer Through Multifeature and Multimodal Data Fusion ========== MM-SurvNet: Deep Learning-Based Survival Risk Stratification in Breast Cancer Through Multimodal Data Fusion"	"Breast cancer is a significant health concern affecting millions of women worldwide. Accurate survival risk stratification plays a crucial role in guiding personalised treatment decisions and improving patient outcomes. Here we present BioFusionNet, a deep learning framework that fuses image-derived features with genetic and clinical data to obtain a holistic profile and achieve survival risk st…	arXiv,PubMed	2			FALSE	FALSE	TRUE
Bioinformatics and Biomedical Informatics with ChatGPT: Year One Review	The year 2023 marked a significant surge in the exploration of applying large language model chatbots, notably Chat Generative Pre-trained Transformer (ChatGPT), across various disciplines. We surveyed the application of ChatGPT in bioinformatics and biomedical informatics throughout the year, covering omics, genetics, biomedical text mining, drug discovery, biomedical image understanding, bioinf…	arXiv,PubMed	2	1		FALSE	FALSE	TRUE
BioMedLM: A 2.7B Parameter Language Model Trained On Biomedical Text	Models such as GPT-4 and Med-PaLM 2 have demonstrated impressive performance on a wide variety of biomedical NLP tasks. However, these models have hundreds of billions of parameters, are computationally expensive to run, require users to send their input data over the internet, and are trained on unknown data sources. Can smaller, more targeted models compete? To address this question, we build a…	arXiv	2		1	FALSE	FALSE	TRUE
Boosting GPT Models for Genomics Analysis: Generating Trusted Genetic Variant Annotations and Interpretations through RAG and fine-tuning	Large language models (LLMs) have acquired a remarkable level of knowledge through their initial training. However, they lack expertise in particular domains such as genomics. Variant annotation data, an important component of genomics, is crucial for interpreting and prioritizing disease-related variants among millions of variants identified by genetic sequencing. In our project, we aimed to imp…	biorxiv	2			FALSE	FALSE	TRUE
CARDBiomedBench: A Benchmark for Evaluating Large Language Model Performance in Biomedical Research	Biomedical research requires sophisticated understanding and reasoning across multiple specializations. While large language models (LLMs) show promise in scientific applications, their capability to safely and accurately support complex biomedical research remains uncertain. We present CARDBiomedBench , a novel question-and-answer benchmark for evaluating LLMs in biomedical research. For our pil…	PubMed,biorxiv	1			FALSE	TRUE	FALSE
Chatbot Artificial Intelligence for Genetic Cancer Risk Assessment and Counseling: A Systematic Review and Meta-Analysis	Most individuals with a hereditary cancer syndrome are unaware of their genetic status to underutilization of hereditary cancer risk assessment. Chatbots, or programs that use artificial intelligence to simulate conversation, have emerged as a promising tool in health care and, more recently, as a potential tool for genetic cancer risk assessment and counseling. Here, we evaluated the existing li…	PubMed	2	1		FALSE	FALSE	TRUE
Chatbot for the Return of Positive Genetic Screening Results for Hereditary Cancer Syndromes: a Prompt Engineering Study	The growing demand for genomic testing and limited access to experts necessitate innovative service models. While chatbots have shown promise in supporting genomic services like pre-test counseling, their use in returning positive genetic results, especially using the more recent large language models (LLMs) remains unexplored. This study reports the prompt engineering process and intrinsic evalu…	PubMed	2		1	FALSE	FALSE	TRUE
ChatGPT accurately performs genetic counseling for gynecologic cancers	Artificial Intelligence (AI) systems such as ChatGPT can take medical examinations and counsel patients regarding medical diagnosis. We aim to quantify the accuracy of the ChatGPT V3.4 in answering commonly asked questions pertaining to genetic testing and counseling for gynecologic cancers. Forty questions were formulated in conjunction with gynecologic oncologists and adapted from professional …	PubMed	2		1	FALSE	FALSE	TRUE
ChatGPT for phenotypes extraction: one model to rule them all?	Information Extraction (IE) is a core task in Natural Language Processing (NLP) where the objective is to identify factual knowledge in textual documents (often unstructured), and feed downstream use cases with the resulting output. In genomic medicine for instance, being able to extract the most precise list of phenotypes associated to a patient allows to improve genetic disease diagnostic, whic…	PubMed	2			FALSE	FALSE	TRUE
ChatGPT in action: Harnessing artificial intelligence potential and addressing ethical challenges in medicine, education, and scientific research	Artificial intelligence (AI) tools, like OpenAI's Chat Generative Pre-trained Transformer (ChatGPT), hold considerable potential in healthcare, academia, and diverse industries. Evidence demonstrates its capability at a medical student level in standardized tests, suggesting utility in medical education, radiology reporting, genetics research, data optimization, and drafting repetitive texts such…	PubMed	2	1		FALSE	FALSE	TRUE
ChromTR: chromosome detection in raw metaphase cell images via deformable transformers	Chromosome karyotyping is a critical way to diagnose various hematological malignancies and genetic diseases, of which chromosome detection in raw metaphase cell images is the most critical and challenging step. In this work, focusing on the joint optimization of chromosome localization and classification, we propose ChromTR to accurately detect and classify 24 classes of chromosomes in raw metap…	PubMed	2			FALSE	FALSE	TRUE
Comparative Analysis of Generative Pre-Trained Transformer Models in Oncogene-Driven Non-Small Cell Lung Cancer: Introducing the Generative Artificial Intelligence Performance Score	Precision oncology in non-small cell lung cancer (NSCLC) relies on biomarker testing for clinical decision making. Despite its importance, challenges like the lack of genomic oncology training, nonstandardized biomarker reporting, and a rapidly evolving treatment landscape hinder its practice. Generative artificial intelligence (AI), such as ChatGPT, offers promise for enhancing clinical decision…	PubMed	2			FALSE	FALSE	TRUE
CPMKG: a condition-based knowledge graph for precision medicine	Personalized medicine tailors treatments and dosages based on a patient's unique characteristics, particularly its genetic profile. Over the decades, stratified research and clinical trials have uncovered crucial drug-related information-such as dosage, effectiveness, and side effects-affecting specific individuals with particular genetic backgrounds. This genetic-specific knowledge, characterize…	PubMed	2			FALSE	FALSE	TRUE
CRISPR-GPT: An LLM Agent for Automated Design of Gene-Editing Experiments	The introduction of genome engineering technology has transformed biomedical research, making it possible to make precise changes to genetic information. However, creating an efficient gene-editing system requires a deep understanding of CRISPR technology, and the complex experimental systems under investigation. While Large Language Models (LLMs) have shown promise in various tasks, they often l…	arXiv,PubMed,biorxiv	1			FALSE	TRUE	FALSE
CroMAM: A Cross-Magnification Attention Feature Fusion Model for Predicting Genetic Status and Survival of Gliomas using Histological Images	Predicting the gene mutation status in whole slide images (WSI) is crucial for the clinical treatment, cancer management, and research of gliomas. With advancements in CNN and Transformer algorithms, several promising models have been proposed. However, existing studies have paid little attention on fusing multi-magnification information, and the model requires processing all patches from a whole…	PubMed	2			FALSE	FALSE	TRUE
Deep learning predicts DNA methylation regulatory variants in specific brain cell types and enhances fine mapping for brain disorders	DNA methylation (DNAm) is essential for brain development and function and potentially mediates the effects of genetic risk variants underlying brain disorders. We present INTERACT, a transformer-based deep learning model to predict regulatory variants impacting DNAm levels in specific brain cell types, leveraging existing single-nucleus DNAm data from the human brain. We show that INTERACT accur…	PubMed,biorxiv	2		1	FALSE	FALSE	TRUE
Deep representation learning for clustering longitudinal survival data from electronic health records	Precision medicine can be defined as providing the right treatment to the right patient at the right time, and it requires the ability to identify clinically relevant patient subgroups with high accuracy. The increasing availability of large-scale electronic health records (EHR) datasets has provided major opportunities for artificial intelligence and machine learning in mining such complex datas…	medrxiv	2		1	FALSE	FALSE	TRUE
Deep structured learning for variant prioritization in Mendelian diseases	Effective computer-aided or automated variant evaluations for monogenic diseases will expedite clinical diagnostic and research efforts of known and novel disease-causing genes. Here we introduce MAVERICK: a Mendelian Approach to Variant Effect pRedICtion built in Keras. MAVERICK is an ensemble of transformer-based neural networks that can classify a wide range of protein-altering single nucleoti…	PubMed	2		1	FALSE	FALSE	TRUE
Deep-GenMut: Automated genetic mutation classification in oncology: A deep learning comparative study	Early cancer detection and treatment depend on the discovery of specific genes that cause cancer. The classification of genetic mutations was initially done manually. However, this process relies on pathologists and can be a time-consuming task. Therefore, to improve the precision of clinical interpretation, researchers have developed computational algorithms that leverage next-generation sequenc…	PubMed	2			FALSE	FALSE	TRUE
Distinguishing word identity and sequence context in DNA language models	Transformer-based large language models (LLMs) are very suited for biological sequence data, because of analogies to natural language. Complex relationships can be learned, because a concept of "words" can be generated through tokenization. Training the models with masked token prediction, they learn both token sequence identity and larger sequence context. We developed methodology to interrogate…	PubMed,biorxiv	1			FALSE	TRUE	FALSE
Emden: A novel method integrating graph and transformer representations for predicting the effect of mutations on clinical drug response	Precision medicine based on personalized genomics provides promising strategies to enhance the efficacy of molecular-targeted therapies. However, the clinical effectiveness of drugs has been severely limited due to genetic variations that lead to drug resistance. Predicting the impact of missense mutations on clinical drug response is an essential way to reduce the cost of clinical trials and und…	PubMed	2			FALSE	FALSE	TRUE
Empowering personalized pharmacogenomics with generative AI solutions	This study evaluates an AI assistant developed using OpenAI's GPT-4 for interpreting pharmacogenomic (PGx) testing results, aiming to improve decision-making and knowledge sharing in clinical genetics and to enhance patient care with equitable access. The AI assistant employs retrieval-augmented generation (RAG), which combines retrieval and generative techniques, by harnessing a knowledge base (…	PubMed,medrxiv	2		1	FALSE	FALSE	TRUE
End-to-end interpretable disease-gene association prediction	Identifying disease-gene associations is a fundamental and critical biomedical task towards understanding molecular mechanisms, the diagnosis and treatment of diseases. It is time-consuming and expensive to experimentally verify causal links between diseases and genes. Recently, deep learning methods have achieved tremendous success in identifying candidate genes for genetic diseases. The gene pr…	PubMed	2			FALSE	FALSE	TRUE
Enhancing Biomarker-Based Oncology Trial Matching Using Large Language Models	Clinical trials are an essential component of drug development for new cancer treatments, yet the information required to determine a patients eligibility for enrollment is scattered in large amounts of unstructured text. Genomic biomarkers are especially important in precision medicine and targeted therapies, making them essential for matching patients to appropriate trials. Large language model…	biorxiv	2			FALSE	FALSE	TRUE
Enhancing human phenotype ontology term extraction through synthetic case reports and embedding-based retrieval: A novel approach for improved biomedical data annotation	With the increasing utilization of exome and genome sequencing in clinical and research genetics, accurate and automated extraction of human phenotype ontology (HPO) terms from clinical texts has become imperative. Traditional methods for HPO term extraction, such as PhenoTagger, often face limitations in coverage and precision. In this study, we propose a novel approach that leverages large lang…	PubMed	2			FALSE	FALSE	TRUE
Enhancing patient representation learning from electronic health records through predicted family relations	Artificial intelligence and machine learning are powerful tools in analyzing electronic health records (EHRs) for healthcare research. Despite the recognized importance of family health history, in healthcare research individual patients are often treated as independent samples, overlooking family relations. To address this gap, we present ALIGATEHR, which models predicted family relations in a g…	medrxiv	2			FALSE	FALSE	TRUE
Enhancing Phenotype Recognition in Clinical Notes Using Large Language Models: PhenoBCBERT and PhenoGPT	We hypothesize that large language models (LLMs) based on the transformer architecture can enable automated detection of clinical phenotype terms, including terms not documented in the HPO. In this study, we developed two types of models: PhenoBCBERT, a BERT-based model, utilizing Bio+Clinical BERT as its pre-trained model, and PhenoGPT, a GPT-based model that can be initialized from diverse GPT …	arXiv,PubMed	2			FALSE	FALSE	TRUE
Ensemble transformer-based multiple instance learning to predict pathological subtypes and tumor mutational burden from histopathological whole slide images of endometrial and colorectal cancer	In endometrial cancer (EC) and colorectal cancer (CRC), in addition to microsatellite instability, tumor mutational burden (TMB) has gradually gained attention as a genomic biomarker that can be used clinically to determine which patients may benefit from immune checkpoint inhibitors. High TMB is characterized by a large number of mutated genes, which encode aberrant tumor neoantigens, and implie…	PubMed	2			FALSE	FALSE	TRUE
Evaluating and Enhancing Japanese Large Language Models for Genetic Counseling Support: Comparative Study of Domain Adaptation and the Development of an Expert-Evaluated Dataset	Advances in genetics have underscored a strong association between genetic factors and health outcomes, leading to an increased demand for genetic counseling services. However, a shortage of qualified genetic counselors poses a significant challenge. Large language models (LLMs) have emerged as a potential solution for augmenting support in genetic counseling tasks. Despite the potential, Japanes…	PubMed	2			FALSE	FALSE	TRUE
Evaluating ChatGPT as an Agent for Providing Genetic Education	Genetic disorders are complex and can greatly impact an individual's health and well-being. In this study, we assess the ability of ChatGPT, a language model developed by OpenAI, to answer questions related to three specific genetic disorders: BRCA1, MLH1, and HFE. ChatGPT has shown it can supply articulate answers to a wide spectrum of questions. However, its ability to answer questions related …	PubMed,biorxiv	2		1	FALSE	FALSE	TRUE
Evaluating GPT-4-based ChatGPT's Clinical Potential on the NEJM Quiz	BackgroundGPT-4-based ChatGPT demonstrates significant potential in various industries; however, its potential clinical applications remain largely unexplored. MethodsWe employed the New England Journal of Medicine (NEJM) quiz "Image Challenge" from October 2021 to March 2023 to assess ChatGPTs clinical capabilities. The quiz, designed for healthcare professionals, tests the ability to analyze cl…	medrxiv	1		1	FALSE	TRUE	FALSE
Evaluating large language models on medical, lay-language, and self-reported descriptions of genetic conditions	Large language models (LLMs) are generating interest in medical settings. For example, LLMs can respond coherently to medical queries by providing plausible differential diagnoses based on clinical notes. However, there are many questions to explore, such as evaluating differences between open- and closed-source LLMs as well as LLM performance on queries from both medical and non-medical users. I…	PubMed	2			FALSE	FALSE	TRUE
Evaluation of the Diagnostic Accuracy of GPT-4 in Five Thousand Rare Disease Cases ========== Systematic benchmarking demonstrates large language models have not reached the diagnostic accuracy of traditional rare-disease decision support tools	Large language models (LLMs) show promise in supporting differential diagnosis, but their performance is challenging to evaluate due to the unstructured nature of their responses. To assess the current capabilities of LLMs to diagnose genetic diseases, we benchmarked these models on 5,213 case reports using the Phenopacket Schema, the Human Phenotype Ontology and Mondo disease ontology. Prompts g…	PubMed,medrxiv,medrxiv	2			FALSE	FALSE	TRUE
Evolution of publicly available large language models for complex decision-making in breast cancer care	This study investigated the concordance of five different publicly available Large Language Models (LLM) with the recommendations of a multidisciplinary tumor board regarding treatment recommendations for complex breast cancer patient profiles. Five LLM, including three versions of ChatGPT (version 4 and 3.5, with data access until September 3021 and January 2022), Llama2, and Bard were prompted …	PubMed	2			FALSE	FALSE	TRUE
Finding the sweet spot: a qualitative study exploring patients' acceptability of chatbots in genetic service delivery	Chatbots, web-based artificial intelligence tools that simulate human conversation, are increasingly in use to support many areas of genomic medicine. However, patient preferences towards using chatbots across the range of clinical settings are unknown. We conducted a qualitative study with individuals who underwent genetic testing for themselves or their child. Participants were asked about thei…	PubMed	2			FALSE	FALSE	TRUE
FindZebra online search delving into rare disease case reports using natural language processing	Early diagnosis is crucial for well-being and life quality of the rare disease patient. Access to the most complete knowledge about diseases through intelligent user interfaces can play an important role in supporting the physician reaching the correct diagnosis. Case reports may offer information about heterogeneous phenotypes which often further complicate rare disease diagnosis. The rare disea…	PubMed	2		1	FALSE	FALSE	TRUE
From Text to Translation: Using Language Models to Prioritize Variants for Clinical Review	Despite rapid advances in genomic sequencing, most rare genetic variants remain insufficiently characterized for clinical use, limiting the potential of personalized medicine. When classifying whether a variant is pathogenic, clinical labs adhere to diagnostic guidelines that comprehensively evaluate many forms of evidence including case data, computational predictions, and functional screening. …	PubMed,medrxiv	2			FALSE	FALSE	TRUE
Gene-associated Disease Discovery Powered by Large Language Models	The intricate relationship between genetic variation and human diseases has been a focal point of medical research, evidenced by the identification of risk genes regarding specific diseases. The advent of advanced genome sequencing techniques has significantly improved the efficiency and cost-effectiveness of detecting these genetic markers, playing a crucial role in disease diagnosis and forming…	arXiv	2			FALSE	FALSE	TRUE
Generative AI impact on protein stability prediction in breast cancer genes	The functional classification of a missense variant in cancer predisposition genes is often challenging due to how rare the variant is observed in the population. When available, clinicians utilize a combination of family history, in vitro functional assays and in silico methods to infer protein function. In silico methods, such as missense predictors (predict changes in protein function) and pro…	biorxiv	2		1	FALSE	FALSE	TRUE
Generative Methods for Pediatric Genetics Education ========== Generative Artificial Intelligence Methods for Pediatric Genetics Education ========== Recognition of Genetic Conditions After Learning With Images Created Using Generative Artificial Intelligence	Artificial intelligence (AI) is used in an increasing number of areas, with recent interest in generative AI, such as using ChatGPT to generate programming code or DALL-E to make illustrations. We describe the use of generative AI in medical education. Specifically, we sought to determine whether generative AI could help train pediatric residents to better recognize genetic conditions. From publi…	PubMed,medrxiv	2		1	FALSE	FALSE	TRUE
Genetic Discovery Enabled by A Large Language Model	Artificial intelligence (AI) has been used in many areas of medicine, and recently large language models (LLMs) have shown potential utility for clinical applications. However, since we do not know if the use of LLMs can accelerate the pace of genetic discovery, we used data generated from mouse genetic models to investigate this possibility. We examined whether a recently developed specialized L…	PubMed,biorxiv	2			FALSE	FALSE	TRUE
Genetic InfoMax: Exploring Mutual Information Maximization in High-Dimensional Imaging Genetics Studies	Genome-wide association studies (GWAS) are used to identify relationships between genetic variations and specific traits. When applied to high-dimensional medical imaging data, a key step is to extract lower-dimensional, yet informative representations of the data as traits. Representation learning for imaging genetics is largely under-explored due to the unique challenges posed by GWAS in compar…	arXiv,PubMed	2			FALSE	FALSE	TRUE
Genetic Transformer: An Innovative Large Language Model Driven Approach for Rapid and Accurate Identification of Causative Variants in Rare Genetic Diseases	BackgroundIdentifying causative variants is crucial for the diagnosis of rare genetic diseases. Over the past two decades, the application of genome sequencing technologies in the field has significantly improved diagnostic outcomes. However, the complexity of data analysis and interpretation continues to limit the efficiency and accuracy of these applications. Various genotype and phenotype-driv…	medrxiv	2		1	FALSE	FALSE	TRUE
GENEVIC: GENetic data Exploration and Visualization via Intelligent interactive Console	The vast generation of genetic data poses a significant challenge in efficiently uncovering valuable knowledge. Introducing GENEVIC, an AI-driven chat framework that tackles this challenge by bridging the gap between genetic data generation and biomedical knowledge discovery. Leveraging generative AI, notably ChatGPT, it serves as a biologist's "copilot." It automates the analysis, retrieval, and…	arXiv,PubMed	2		1	FALSE	FALSE	TRUE
Genomic Foundationless Models: Pretraining Does Not Promise Performance	AO_SCPLOWBSTRACTC_SCPLOWThe success of Large Language Models has inspired the development of Genomic Foundation Models (GFMs) through similar pretraining techniques. However, the relationship between pretraining performance and effectiveness in downstream genomic tasks remains unclear. Additionally, the high computational cost of pre-training raises questions about its cost-efficiency. To assess …	biorxiv	1			FALSE	TRUE	FALSE
Genomics transformer for diagnosing Parkinson's disease	Parkinson's disease (PD) is the second most common neurodegenerative disease and presents a complex etiology with genomic and environmental factors and no recognized cures. Genotype data, such as single nucleotide polymorphisms (SNPs), could be used as a prodromal factor for early detection of PD. However, the polygenic nature of PD presents a challenge as the complex relationships between SNPs t…	PubMed	2			FALSE	FALSE	TRUE
GestaltMML: Enhancing Rare Genetic Disease Diagnosis through Multimodal Machine Learning Combining Facial Images and Clinical Texts	Individuals with suspected rare genetic disorders often undergo multiple clinical evaluations, imaging studies, laboratory tests and genetic tests, to find a possible answer over a prolonged period of time. Addressing this "diagnostic odyssey" thus has substantial clinical, psychosocial, and economic benefits. Many rare genetic diseases have distinctive facial features, which can be used by artif…	arXiv,PubMed	2			FALSE	FALSE	TRUE
GP-GPT: Large Language Model for Gene-Phenotype Mapping	Pre-trained large language models(LLMs) have attracted increasing attention in biomedical domains due to their success in natural language processing. However, the complex traits and heterogeneity of multi-sources genomics data pose significant challenges when adapting these models to the bioinformatics and biomedical field. To address these challenges, we present GP-GPT, the first specialized la…	arXiv	2			FALSE	FALSE	TRUE
GPAD: a natural language processing-based application to extract the gene-disease association discovery information from OMIM	Thousands of genes have been associated with different Mendelian conditions. One of the valuable sources to track these gene-disease associations (GDAs) is the Online Mendelian Inheritance in Man (OMIM) database. However, most of the information in OMIM is textual, and heterogeneous (e.g. summarized by different experts), which complicates automated reading and understanding of the data. Here, we…	PubMed	2			FALSE	FALSE	TRUE
Harnessing generative AI to annotate the severity of all phenotypic abnormalities within the Human Phenotype Ontology	0.1There are thousands of human phenotypes which are linked to genetic variation. These range from the benign (white eyelashes) to the deadly (respiratory failure). The Human Phenotype Ontology has categorised all human phenotypic variation into a unified framework that defines the relationships between them (e.g. missing arms and missing legs are both abnormalities of the limb). This has made it…	medrxiv	2			FALSE	FALSE	TRUE
hART: Deep Learning-Informed Lifespan Heart Failure Risk Trajectories	Heart failure (HF) results in persistent risk and long-term comorbidities. This is particularly true for patients with lifelong HF sequelae of cardiovascular disease such as patients with congenital heart disease (CHD). We developed hART (heart failure Attentive Risk Trajectory), a deep-learning model to predict HF trajectories in CHD patients. hART is designed to capture the contextual relations…	PubMed, medrxiv	2			FALSE	FALSE	TRUE
High-Throughput Phenotyping of Clinical Text Using Large Language Models	High-throughput phenotyping automates the mapping of patient signs to standardized ontology concepts and is essential for precision medicine. This study evaluates the automation of phenotyping of clinical summaries from the Online Mendelian Inheritance in Man (OMIM) database using large language models. Due to their rich phenotype data, these summaries can be surrogates for physician notes. We co…	arXiv	2		1	FALSE	FALSE	TRUE
How to improve polygenic prediction from whole-genome sequencing data by leveraging predicted epigenomic features?	Polygenic risk scores (PRS) are crucial in genetics for predicting individual susceptibility to complex diseases by aggregating the effects of numerous genetic variants. Whole-genome sequencing (WGS) has revolutionized our ability to detect rare and even de novo variants, creating an exciting opportunity for developing new PRS methods that can effectively leverage rare variants and capture the co…	medrxiv	2			FALSE	FALSE	TRUE
Identifying Health Risks from Family History: A Survey of Natural Language Processing Techniques	Electronic health records include information on patients' status and medical history, which could cover the history of diseases and disorders that could be hereditary. One important use of family history information is in precision health, where the goal is to keep the population healthy with preventative measures. Natural Language Processing (NLP) and machine learning techniques can assist with…	arXiv	2	1	1	FALSE	FALSE	TRUE
Identifying Progression-Specific Alzheimer's Subtypes Using Multimodal Transformer ========== Multimodal Neurodegenerative Disease Subtyping Explained by ChatGPT	Alzheimer's disease (AD) is the most prevalent neurodegenerative disease, yet its current treatments are limited to stopping disease progression. Moreover, the effectiveness of these treatments remains uncertain due to the heterogeneity of the disease. Therefore, it is essential to identify disease subtypes at a very early stage. Current data-driven approaches can be used to classify subtypes dur…	PubMed,arXiv	2		1	FALSE	FALSE	TRUE
Innovations in Medicine: Exploring ChatGPT's Impact on Rare Disorder Management	Artificial intelligence (AI) is rapidly transforming the field of medicine, announcing a new era of innovation and efficiency. Among AI programs designed for general use, ChatGPT holds a prominent position, using an innovative language model developed by OpenAI. Thanks to the use of deep learning techniques, ChatGPT stands out as an exceptionally viable tool, renowned for generating human-like re…	PubMed	2	1	1	FALSE	FALSE	TRUE
Integrating Large Language Models for Genetic Variant Classification	The classification of genetic variants, particularly Variants of Uncertain Significance (VUS), poses a significant challenge in clinical genetics and precision medicine. Large Language Models (LLMs) have emerged as transformative tools in this realm. These models can uncover intricate patterns and predictive insights that traditional methods might miss, thus enhancing the predictive accuracy of g…	arXiv	2			FALSE	FALSE	TRUE
Just-DNA-Seq, open-source personal genomics platform: longevity science for everyone	Genomic data has become increasingly accessible to the general public with the advent of companies offering whole genome sequencing at a relatively low cost. However, their reports are not verifiable due to a lack of crucial details and transparency: polygenic risk scores do not always mention all the polymorphisms involved. Simultaneously, tackling the manual investigation and interpretation of …	arXiv	2		1	FALSE	FALSE	TRUE
Knowledge-Driven Feature Selection and Engineering for Genotype Data with Large Language Models	Predicting phenotypes with complex genetic bases based on a small, interpretable set of variant features remains a challenging task. Conventionally, data-driven approaches are utilized for this task, yet the high dimensional nature of genotype data makes the analysis and prediction difficult. Motivated by the extensive knowledge encoded in pre-trained LLMs and their success in processing complex …	arXiv	2			FALSE	FALSE	TRUE
KRASFormer: a fully vision transformer-based framework for predictingKRASgene mutations in histopathological images of colorectal cancer	Detecting the Kirsten Rat Sarcoma Virus (KRAS) gene mutation is significant for colorectal cancer (CRC) patients. TheKRASgene encodes a protein involved in the epidermal growth factor receptor (EGFR) signaling pathway, and mutations in this gene can negatively impact the use of monoclonal antibodies in anti-EGFR therapy and affect treatment decisions. Currently, commonly used methods like next-ge…	PubMed	2			FALSE	FALSE	TRUE
Large language models as a diagnostic support tool in neuropathology	The WHO guidelines for classifying central nervous system (CNS) tumours are changing considerably with each release. The classification of CNS tumours is uniquely complex among most other solid tumours as it incorporates not just morphology, but also genetic and epigenetic features. Keeping current with these changes across medical fields can be challenging, even for clinical specialists. Large l…	PubMed	2			FALSE	FALSE	TRUE
Large language models assisted multi-effect variants mining on cerebral cavernous malformation familial whole genome sequencing	Cerebral cavernous malformation (CCM) is a polygenic disease with intricate genetic interactions contributing to quantitative pathogenesis across multiple factors. The principal pathogenic genes of CCM, specifically KRIT1, CCM2, and PDCD10, have been reported, accompanied by a growing wealth of genetic data related to mutations. Furthermore, numerous other molecules associated with CCM have been …	PubMed	2			FALSE	FALSE	TRUE
Large language models identify causal genes in complex trait GWAS	Identifying underlying causal genes at significant loci from genome-wide association studies (GWAS) remains a challenging task. Literature evidence for disease-gene co-occurrence, whether through automated approaches or human expert annotation, is one way of nominating causal genes at GWAS loci. However, current automated approaches are limited in accuracy and generalizability, and expert annotat…	medrxiv	2		1	FALSE	FALSE	TRUE
Leveraging Generative AI to Accelerate Biocuration of Medical Actions for Rare Disease	Structured representations of clinical data can support computational analysis of individuals and cohorts, and ontologies representing disease entities and phenotypic abnormalities are now commonly used for translational research. The Medical Action Ontology (MAxO) provides a computational representation of treatments and other actions taken for the clinical management of patients. Currently, man…	PubMed,medrxiv	2			FALSE	FALSE	TRUE
Leveraging genomic large language models to enhance causal genotype-brain-clinical pathways in Alzheimer's disease	Genome-wide association studies (GWAS) have identified numerous Alzheimers disease (AD)- associated variants. However, how these variants contribute to the etiology of AD remains largely elusive. Recent advances in genomic large language models (LLMs) offer new opportunities to interpret the genetic variation observed in personal genome. In this study, we propose epiBrainLLM, a novel computationa…	medrxiv	2			FALSE	FALSE	TRUE
Leveraging Large Language Models for Decision Support in Personalized Oncology	Clinical interpretation of complex biomarkers for precision oncology currently requires manual investigations of previous studies and databases. Conversational large language models (LLMs) might be beneficial as automated tools for assisting clinical decision-making. To assess performance and define their role using 4 recent LLMs as support tools for precision oncology. This diagnostic study exam…	PubMed	2			FALSE	FALSE	TRUE
Leveraging Large Language Models in Gynecologic Oncology: A Systematic Review of Current Applications and Challenges	Rationale and ObjectivesOver the past year, studies have been conducted to evaluate the performance of Large Language Models (LLMs), such as ChatGPT, in the fields of gynecologic oncology. This review aims to analyze the applications and risks associated with using LLMs in this specialized field. Materials and MethodsThis systematic review was performed in adherence to the Preferred Reporting Ite…	medrxiv	2	1		FALSE	FALSE	TRUE
Literature mining discerns latent disease-gene relationships	Dysregulation of a gene's function, either due to mutations or impairments in regulatory networks, often triggers pathological states in the affected tissue. Comprehensive mapping of these apparent gene-pathology relationships is an ever-daunting task, primarily due to genetic pleiotropy and lack of suitable computational approaches. With the advent of high throughput genomics platforms and commu…	PubMed	2			FALSE	FALSE	TRUE
LitGene: a transformer-based model that uses contrastive learning to integrate textual information into gene representations	Representation learning approaches leverage sequence, expression, and network data, but utilize only a fraction of the rich textual knowledge accumulated in the scientific literature. We present LitGene, an interpretable transformer-based model that refines gene representations by integrating textual information. The model is enhanced through a Contrastive Learning (CL) approach that identifies s…	biorxiv	2			FALSE	FALSE	TRUE
Mechanistic genotype-phenotype translation using hierarchical transformers	Genome-wide association studies have linked millions of genetic variants to biomedical phenotypes, but their utility has been limited by a lack of mechanistic understanding and widespread epistatic interactions. Recently, Transformer models have emerged as a powerful general-purpose architecture in machine learning, with potential to address these and other challenges. Accordingly, here we introd…	biorxiv	2			FALSE	FALSE	TRUE
MGI: Multimodal Contrastive pre-training of Genomic and Medical Imaging	Medicine is inherently a multimodal discipline. Medical images can reflect the pathological changes of cancer and tumors, while the expression of specific genes can influence their morphological characteristics. However, most deep learning models employed for these medical tasks are unimodal, making predictions using either image data or genomic data exclusively. In this paper, we propose a multi…	arXiv	1			FALSE	TRUE	FALSE
Natural Language Processing and Schizophrenia: A Scoping Review of Uses and Challenges	(1) Background: Approximately 1% of the global population is affected by schizophrenia, a disorder marked by cognitive deficits, delusions, hallucinations, and language issues. It is associated with genetic, neurological, and environmental factors, and linked to dopaminergic hyperactivity and neurotransmitter imbalances. Recent research reveals that patients exhibit significant language impairmen…	PubMed	2	1		FALSE	FALSE	TRUE
Nucleotide Transformer: building and evaluating robust foundation models for human genomics	The prediction of molecular phenotypes from DNA sequences remains a longstanding challenge in genomics, often driven by limited annotated data and the inability to transfer learnings between tasks. Here, we present an extensive study of foundation models pre-trained on DNA sequences, named Nucleotide Transformer, ranging from 50 million up to 2.5 billion parameters and integrating information fro…	PubMed, biorxiv	2			FALSE	FALSE	TRUE
Ocular Pathology and Genetics: Transformative Role of Artificial Intelligence (AI) in Anterior Segment Diseases	Artificial intelligence (AI) has become a revolutionary influence in the field of ophthalmology, providing unparalleled capabilities in data analysis and pattern recognition. This narrative review delves into the crucial role that AI plays, particularly in the context of anterior segment diseases with a genetic basis. Corneal dystrophies (CDs) exhibit significant genetic diversity, manifested by …	PubMed	2	1		FALSE	FALSE	TRUE
One-Versus-Others Attention: Scalable Multimodal Integration for Biomedical Data	Multimodal learning models have become increasingly important as they surpass single-modality approaches on diverse tasks ranging from question-answering to autonomous driving. Despite the importance of multimodal learning, existing efforts focus on NLP applications, where the number of modalities is typically less than four (audio, video, text, images). However, data inputs in other domains, suc…	arXiv,PubMed	1			FALSE	TRUE	FALSE
OpenAI o1-Preview vs. ChatGPT in Healthcare: A New Frontier in Medical AI Reasoning	This editorial explores the recent advancements in generative artificial intelligence with the newly-released OpenAI o1-Preview, comparing its capabilities to the traditional ChatGPT (GPT-4) model, particularly in the context of healthcare. While ChatGPT has shown many applications for general medical advice and patient interactions, OpenAI o1-Preview introduces new features with advanced reasoni…	PubMed	1			FALSE	TRUE	FALSE
PGxQA: A Resource for Evaluating LLM Performance for Pharmacogenomic QA Tasks	Pharmacogenetics represents one of the most promising areas of precision medicine, with several guidelines for genetics-guided treatment ready for clinical use. Despite this, implementation has been slow, with few health systems incorporating the technology into their standard of care. One major barrier to uptake is the lack of education and awareness of pharmacogenetics among clinicians and pati…	PubMed	2			FALSE	FALSE	TRUE
PheNorm, a language model normalizer of physical examinations from genetics clinical notes ========== PhenoID, a language model normalizer of physical examinations from genetics clinical notes	AO_SCPLOWBSTRACTC_SCPLOWO_ST_ABSBackgroundC_ST_ABSPhenotypes identified during dysmorphology physical examinations are critical to genetic diagnosis and nearly universally documented as free-text in the electronic health record (EHR). Variation in how phenotypes are recorded in free-text makes large-scale computational analysis extremely challenging. Existing natural language processing (NLP) app…	PubMed,medrxiv	2		1	FALSE	FALSE	TRUE
PheNormGPT: a framework for extraction and normalization of key medical findings	This manuscript presents PheNormGPT, a framework for extraction and normalization of key findings in clinical text. PheNormGPT relies on an innovative approach, leveraging large language models to extract key findings and phenotypic data in unstructured clinical text and map them to Human Phenotype Ontology concepts. It utilizes OpenAI's GPT-3.5 Turbo and GPT-4 models with fine-tuning and few-sho…	PubMed	2			FALSE	FALSE	TRUE
PhenoSV: interpretable phenotype-aware model for the prioritization of genes affected by structural variants	Structural variants (SVs) represent a major source of genetic variation associated with phenotypic diversity and disease susceptibility. While long-read sequencing can discover over 20,000 SVs per human genome, interpreting their functional consequences remains challenging. Existing methods for identifying disease-related SVs focus on deletion/duplication only and cannot prioritize individual gen…	PubMed	2			FALSE	FALSE	TRUE
Predicting Genetic Mutation from Whole Slide Images via Biomedical-Linguistic Knowledge Enhanced Multi-label Classification	Predicting genetic mutations from whole slide images is indispensable for cancer diagnosis. However, existing work training multiple binary classification models faces two challenges: (a) Training multiple binary classifiers is inefficient and would inevitably lead to a class imbalance problem. (b) The biological relationships among genes are overlooked, which limits the prediction performance. T…	arXiv	2			FALSE	FALSE	TRUE
Prediction of molecular subclasses of uveal melanoma by deep learning using routine haematoxylin-eosin-stained tissue slides	Uveal melanoma has a high propensity to metastasize. Prognosis is associated with specific driver mutations and copy number variations, and these can only be obtained after genetic testing. In this study we evaluated the efficacy of patient outcome prediction using deep learning on haematoxylin and eosin (HE)-stained primary uveal melanoma slides in comparison to molecular testing. In this retros…	PubMed	2			FALSE	FALSE	TRUE
Preparing to Integrate Generative Pretrained Transformer Series 4 models into Genetic Variant Assessment Workflows: Assessing Performance, Drift, and Nondeterminism Characteristics Relative to Classifying Functional Evidence in Literature	Background. Large Language Models (LLMs) hold promise for improving genetic variant literature review in clinical testing. We assessed Generative Pretrained Transformer 4's (GPT-4) performance, nondeterminism, and drift to inform its suitability for use in complex clinical processes. Methods. A 2-prompt process for classification of functional evidence was optimized using a development set of 45 …	arXiv	2		1	FALSE	FALSE	TRUE
Prompting Whole Slide Image Based Genetic Biomarker Prediction	Prediction of genetic biomarkers, e.g., microsatellite instability and BRAF in colorectal cancer is crucial for clinical decision making. In this paper, we propose a whole slide image (WSI) based genetic biomarker prediction method via prompting techniques. Our work aims at addressing the following challenges: (1) extracting foreground instances related to genetic biomarkers from gigapixel WSIs, …	arXiv	2			FALSE	FALSE	TRUE
RelCurator: a text mining-based curation system for extracting gene-phenotype relationships specific to neurodegenerative disorders	The identification of gene-phenotype relationships is important in medical genetics as it serves as a basis for precision medicine. However, most of the gene-phenotype relationship data are buried in the biomedical literature in textual form. We propose RelCurator, a curation system that extracts sentences including both gene and phenotype entities related to specific disease categories from PubM…	PubMed	2			FALSE	FALSE	TRUE
Scalable and universal prediction of cellular phenotypes	Biological systems can be understood by perturbing individual components and studying the systems response. Cell biology experiments are defined by the applied treatment, cellular state, and the assayed phenotype. Given the vast number of possible combinations, testing every scenario is impractical. We present Prophet, a transformer-based computational model for cellular phenotype prediction. Pro…	biorxiv	2			FALSE	FALSE	TRUE
SCREENER: Streamlined collaborative learning of NER and RE model for discovering gene-disease relations	Finding relations between genes and diseases is essential in developing a clinical diagnosis, treatment, and drug design for diseases. One successful approach for mining the literature is the document-based relation extraction method. Despite recent advances in document-level extraction of entity-entity, there remains a difficulty in understanding the relations between distant words in a document…	PubMed	2			FALSE	FALSE	TRUE
Single-cell Heterogeneity-aware Transformer-guided Multiple Instance Learning for Cancer Aneuploidy Prediction from Whole Slide Histopathology Images	Aneuploidy is a hallmark of aggressive malignancies associated with therapeutic resistance and poor survival. Measuring aneuploidy requires expensive specialized techniques that are not clinically applicable. Deep learning analysis of routine histopathology slides has revealed associations with genetic mutations. However, existing studies focus on image patches or tiles, and there is no prior wor…	PubMed	2			FALSE	FALSE	TRUE
Tabular deep learning: a comparative study applied to multi-task genome-wide prediction	More accurate prediction of phenotype traits can increase the success of genomic selection in both plant and animal breeding studies and provide more reliable disease risk prediction in humans. Traditional approaches typically use regression models based on linear assumptions between the genetic markers and the traits of interest. Non-linear models have been considered as an alternative tool for …	PubMed	1			FALSE	TRUE	FALSE
Testing and Evaluation of Health Care Applications of Large Language Models: A Systematic Review ========== A Systematic Review of Testing and Evaluation of Healthcare Applications of Large Language Models (LLMs)	Large language models (LLMs) can assist in various health care activities, but current evaluation approaches may not adequately identify the most useful application areas. To summarize existing evaluations of LLMs in health care in terms of 5 components: (1) evaluation data type, (2) health care task, (3) natural language processing (NLP) and natural language understanding (NLU) tasks, (4) dimens…	PubMed, medrxiv	2	1		FALSE	FALSE	TRUE
The application of Large Language Models to the phenotype-based prioritization of causative genes in rare disease patients	Computational methods for identifying gene-disease associations can use both genomic and phenotypic information to prioritize genes and variants that may be associated with genetic diseases. Phenotype-based methods commonly rely on comparing phenotypes observed in a patient with a database of genotype-to-phenotype associations using a measure of semantic similarity, and are primarily limited by t…	medrxiv	2			FALSE	FALSE	TRUE
The EN-TEx resource of multi-tissue personal epigenomes & variant-impact models	Understanding how genetic variants impact molecular phenotypes is a key goal of functional genomics, currently hindered by reliance on a single haploid reference genome. Here, we present the EN-TEx resource of 1,635 open-access datasets from four donors (∼30 tissues × ∼15 assays). The datasets are mapped to matched, diploid genomes with long-read phasing and structural variants, instantiating a c…	PubMed	1			FALSE	TRUE	FALSE
Therapeutic gene target prediction using novel deep hypergraph representation learning	Identifying therapeutic genes is crucial for developing treatments targeting genetic causes of diseases, but experimental trials are costly and time-consuming. Although many deep learning approaches aim to identify biomarker genes, predicting therapeutic target genes remains challenging due to the limited number of known targets. To address this, we propose HIT (Hypergraph Interaction Transformer…	PubMed	2			FALSE	FALSE	TRUE
Tokensome: Towards a Genetic Vision-Language GPT for Explainable and Cognitive Karyotyping	Automatic karyotype analysis is often defined as a visual perception task focused solely on chromosomal object-level modeling. This definition has led most existing methods to overlook componential and holistic information, significantly constraining model performance. Moreover, the lack of interpretability in current technologies hinders clinical adoption. In this paper, we introduce Tokensome, …	arXiv	2			FALSE	FALSE	TRUE
Transformers significantly improve splice site prediction	Mutations that affect RNA splicing significantly impact human diversity and disease. Here we present a method using transformers, a type of machine learning model, to detect splicing from raw 45,000-nucleotide sequences. We generate embeddings with residual neural networks and apply hard attention to select splice site candidates, enabling efficient training on long sequences. Our method surpasse…	PubMed	2			FALSE	FALSE	TRUE
Unmasking and Quantifying Racial Bias of Large Language Models in Medical Report Generation	Large language models like GPT-3.5-turbo and GPT-4 hold promise for healthcare professionals, but they may inadvertently inherit biases during their training, potentially affecting their utility in medical applications. Despite few attempts in the past, the precise impact and extent of these biases remain uncertain. Through both qualitative and quantitative analyses, we find that these models ten…	arXiv,PubMed	1			FALSE	TRUE	FALSE
Using ChatGPT to Predict Cancer Predisposition Genes: A Promising Tool for Pediatric Oncologists	Determining genetic susceptibility for cancer predisposition syndromes (CPS) through cancer predisposition genes (CPGs) testing is critical in facilitating appropriate prevention and surveillance strategies. This study investigates the use of ChatGPT, a large language model, in predicting CPGs using clinical notes. Our study involved 53 patients with pathogenic CPG mutations. Two kinds of clinica…	PubMed	2			FALSE	FALSE	TRUE
VarChat: the generative AI assistant for the interpretation of human genomic variations	In the modern era of genomic research, the scientific community is witnessing an explosive growth in the volume of published findings. While this abundance of data offers invaluable insights, it also places a pressing responsibility on genetic professionals and researchers to stay informed about the latest findings and their clinical significance. Genomic variant interpretation is currently facin…	PubMed	2		1	FALSE	FALSE	TRUE
